# Supplementary material for: Developing and validating a Domain-specific Grit Scale for College Athletic Students
Source: Sci Rep. 2024 May 24;14:11897. doi: 10.1038/s41598-024-62771-z (PMC11126736; doi:10.1038/s41598-024-62771-z)
Supplement: Supplementary file 1 — Supplementary Information 1. [file 41598_2024_62771_MOESM1_ESM.xlsx]

## Sheet: Sheet1
序号	答题时间	答题日期	T2F1	T2F2	T2F3	T2F4	T2F5	CI	T2F6	T2F7	T2F8	T2F9	T2F10	PE	SGSCAS	PHI1	PHI2	PHI3	PHI4	PHI	PHE1	PHE2	PHE3	PHE4	PHE	ACI1	ACI2	ACI3	ACI4	ACI	ACE1	ACE2	ACE3	ACE4	ACE	PEGS	Gender	BP	Year	Grit1	Grit2	Grit3	Grit4	Grit5	Grit6	Interest	Grit7	Grit8	Grit9
365	220	2023-04-18 15:26:30	2	2	3	3	3	2.6	3	3	2	3	3	2.8	2.7	4	5	3	4	4	4	5	4	5	4.5	4	4	4	4	4	4	5	4	4	4.25	4.19	女	城镇	2022级	3	2	3	3	3	2	2.67	3	3	3
107	222	2023-04-18 10:12:52	1	1	1	1	1	1	1	1	1	1	1	1	1	7	7	1	7	5.5	7	7	1	7	5.5	7	7	1	7	5.5	7	7	1	7	5.5	5.5	女	乡村	2022级	1	1	1	1	1	1	1	5	5	5
224	222	2023-04-18 10:34:29	3	3	3	3	3	3	3	3	3	3	3	3	3	3	3	5	3	3.5	3	3	5	3	3.5	3	3	5	3	3.5	3	3	5	3	3.5	3.5	男	城镇	2022级	3	3	3	3	3	3	3	3	3	3
355	222	2023-04-18 15:26:19	1	1	1	1	1	1	1	1	1	1	1	1	1	7	7	1	7	5.5	7	7	1	7	5.5	7	7	1	7	5.5	7	7	1	7	5.5	5.5	男	乡村	2022级	1	1	1	1	1	1	1	5	5	5
523	223	2023-04-21 08:35:42	4	4	4	4	4	4	4	4	4	4	4	4	4	4	4	4	4	4	4	4	4	4	4	4	4	4	4	4	4	4	4	4	4	4	男	乡村	2022级	4	4	4	4	4	4	4	2	2	3
504	225	2023-04-18 15:44:43	3	3	3	3	3	3	3	3	3	3	3	3	3	4	4	4	4	4	4	4	4	4	4	4	4	4	4	4	4	4	4	4	4	4	男	乡村	2022级	3	3	3	2	3	3	2.83	3	3	3
575	225	2023-04-21 08:37:57	5	5	5	5	5	5	5	5	5	5	5	5	5	7	7	1	7	5.5	7	7	1	7	5.5	7	7	1	7	5.5	7	7	1	7	5.5	5.5	男	乡村	2022级	5	5	5	5	5	5	5	1	1	5
340	226	2023-04-18 15:25:33	3	3	3	3	3	3	3	3	3	3	3	3	3	4	4	4	4	4	4	4	4	4	4	4	4	4	4	4	4	4	4	4	4	4	男	城镇	2022级	3	3	3	3	3	3	3	3	3	3
10	227	2023-04-13 10:00:37	2	2	2	2	2	2	2	2	2	2	2	2	2	6	6	2	6	5	6	6	2	6	5	6	6	2	6	5	6	6	2	6	5	5	男	乡村	2021级	2	2	2	2	2	2	2	4	4	4
9	228	2023-04-13 10:00:27	3	3	4	3	3	3.2	3	3	3	3	4	3.2	3.2	5	4	3	4	4	4	3	3	4	3.5	4	4	4	4	4	4	5	4	4	4.25	3.94	男	乡村	2021级	3	3	3	2	3	3	2.83	3	3	3
129	228	2023-04-18 10:17:09	1	1	1	1	1	1	1	2	1	1	1	1.2	1.1	7	7	1	7	5.5	7	7	1	7	5.5	7	7	1	7	5.5	7	6	1	7	5.25	5.44	男	乡村	2022级	1	1	1	1	1	1	1	5	5	5
363	228	2023-04-18 15:26:28	5	5	5	5	5	5	5	5	5	5	5	5	5	1	1	7	1	2.5	1	1	7	1	2.5	1	1	7	1	2.5	1	1	7	1	2.5	2.5	男	乡村	2022级	5	5	5	5	5	5	5	1	1	1
532	228	2023-04-21 08:36:08	3	3	3	3	3	3	3	3	3	3	3	3	3	4	4	4	4	4	4	4	4	4	4	4	4	4	4	4	4	4	4	4	4	4	男	乡村	2022级	3	3	3	3	3	3	3	3	3	3
344	228	2023-04-18 15:25:36	2	2	3	2	3	2.4	2	3	2	3	2	2.4	2.4	5	4	3	5	4.25	5	5	4	5	4.75	5	5	4	4	4.5	5	4	3	5	4.25	4.44	男	乡村	2022级	2	3	2	3	2	3	2.5	3	4	4
349	228	2023-04-18 15:25:44	3	3	3	3	3	3	3	3	3	3	3	3	3	4	4	4	4	4	4	4	4	4	4	4	4	4	4	4	4	4	4	4	4	4	男	城镇	2022级	3	3	3	3	3	3	3	3	3	3
353	228	2023-04-18 15:26:11	1	1	1	1	1	1	1	1	1	1	1	1	1	6	6	2	6	5	6	6	2	6	5	6	6	2	6	5	6	6	2	6	5	5	男	乡村	2022级	1	1	1	1	1	1	1	5	5	5
17	229	2023-04-13 10:00:53	3	3	3	3	3	3	3	3	3	3	3	3	3	4	4	4	4	4	4	4	4	4	4	4	4	4	4	4	3	4	4	4	3.75	3.94	男	乡村	2021级	3	3	3	3	3	3	3	3	3	3
357	229	2023-04-18 15:26:20	3	3	3	3	3	3	3	3	3	3	3	3	3	4	4	4	4	4	4	4	4	4	4	4	4	4	4	4	4	4	4	4	4	4	男	城镇	2022级	3	3	3	3	3	3	3	3	3	3
46	230	2023-04-13 10:02:22	2	3	3	2	3	2.6	2	2	2	2	2	2	2.3	5	5	3	5	4.5	6	6	2	6	5	6	6	2	6	5	6	6	2	6	5	4.88	男	乡村	2021级	2	3	2	2	2	2	2.17	4	4	4
11	230	2023-04-13 10:00:44	3	3	3	3	3	3	3	3	3	3	3	3	3	4	4	4	4	4	4	4	4	4	4	4	4	4	4	4	4	4	4	4	4	4	男	乡村	2021级	3	3	3	3	3	3	3	3	3	3
8	231	2023-04-13 10:00:24	3	3	3	3	3	3	4	3	2	2	2	2.6	2.8	5	5	3	5	4.5	5	5	3	5	4.5	5	5	3	5	4.5	5	5	3	5	4.5	4.5	男	乡村	2021级	2	2	2	2	2	2	2	4	4	4
530	231	2023-04-21 08:36:07	3	3	3	3	3	3	3	3	3	3	3	3	3	4	4	4	4	4	4	4	4	4	4	4	4	4	4	4	4	4	4	4	4	4	男	乡村	2022级	3	3	3	3	3	3	3	3	3	4
205	232	2023-04-18 10:32:21	3	3	3	3	3	3	3	3	3	3	3	3	3	5	5	5	5	5	4	4	4	4	4	4	4	4	4	4	4	4	4	4	4	4.25	男	城镇	2022级	3	3	3	3	3	3	3	3	3	4
500	232	2023-04-18 15:39:32	3	3	3	3	3	3	3	3	3	3	3	3	3	4	4	4	4	4	4	4	4	4	4	4	4	4	4	4	4	4	4	4	4	4	男	乡村	2022级	3	3	3	3	3	3	3	3	3	3
533	232	2023-04-21 08:36:11	2	2	2	2	2	2	2	2	2	2	2	2	2	5	5	3	5	4.5	5	5	3	5	4.5	5	5	3	5	4.5	4	6	4	5	4.75	4.56	男	乡村	2022级	3	2	3	3	3	3	2.83	3	3	3
154	233	2023-04-18 10:22:32	3	3	3	3	3	3	3	3	3	3	3	3	3	4	4	4	4	4	4	4	4	4	4	4	4	4	4	4	4	4	4	4	4	4	女	城镇	2022级	3	3	3	3	3	3	3	3	3	3
350	233	2023-04-18 15:25:48	3	3	3	3	3	3	3	3	3	3	3	3	3	4	4	4	4	4	4	4	4	4	4	4	4	4	4	4	4	4	4	4	4	4	女	乡村	2022级	3	3	3	3	3	3	3	3	3	3
36	234	2023-04-13 10:01:55	1	1	1	1	1	1	1	1	1	1	1	1	1	4	4	5	6	4.75	7	7	1	7	5.5	7	7	1	7	5.5	7	7	1	7	5.5	5.31	男	乡村	2021级	1	1	1	1	1	1	1	5	5	4
526	234	2023-04-21 08:36:00	3	3	3	3	3	3	3	3	3	3	3	3	3	4	4	4	4	4	4	4	4	4	4	4	4	4	4	4	4	4	4	4	4	4	男	乡村	2022级	3	3	3	3	3	3	3	3	3	3
6	235	2023-04-13 10:00:14	3	3	3	3	3	3	3	3	3	3	3	3	3	4	4	4	4	4	4	4	4	4	4	4	4	4	4	4	4	4	4	4	4	4	男	乡村	2021级	3	3	3	3	3	3	3	3	3	3
297	235	2023-04-18 11:50:19	2	2	2	2	2	2	2	2	2	2	2	2	2	5	5	3	5	4.5	5	5	3	5	4.5	5	5	3	5	4.5	5	5	3	5	4.5	4.5	男	乡村	2022级	2	2	2	2	2	2	2	4	4	4
385	235	2023-04-18 15:27:09	5	4	5	4	5	4.6	5	4	5	4	5	4.6	4.6	1	1	7	1	2.5	1	1	7	1	2.5	1	1	7	1	2.5	1	1	7	1	2.5	2.5	男	城镇	2022级	5	4	5	5	5	4	4.67	2	2	1
271	236	2023-04-18 10:55:32	5	5	5	5	5	5	5	5	5	5	5	5	5	1	1	7	1	2.5	1	1	7	1	2.5	1	1	7	1	2.5	1	1	7	1	2.5	2.5	男	乡村	2022级	5	5	5	5	5	5	5	1	1	1
537	236	2023-04-21 08:36:19	3	3	3	3	3	3	3	3	3	3	3	3	3	4	4	4	4	4	4	4	4	4	4	4	4	4	4	4	4	4	4	4	4	4	女	乡村	2022级	3	3	3	3	3	3	3	3	3	3
263	238	2023-04-18 10:46:26	3	3	3	3	3	3	3	3	3	3	3	3	3	4	4	4	4	4	4	4	4	4	4	4	4	4	4	4	4	4	4	4	4	4	男	乡村	2022级	3	3	3	3	3	3	3	3	3	3
112	238	2023-04-18 10:14:35	5	5	5	5	5	5	5	5	5	5	5	5	5	7	7	1	7	5.5	7	7	1	7	5.5	7	7	1	7	5.5	7	7	1	7	5.5	5.5	男	乡村	2022级	5	5	5	5	5	5	5	1	1	5
518	238	2023-04-21 08:35:21	5	5	5	5	5	5	5	5	5	5	5	5	5	6	6	2	6	5	6	6	2	6	5	6	6	2	6	5	6	6	2	6	5	5	男	乡村	2022级	5	5	5	5	5	5	5	1	1	4
529	238	2023-04-21 08:36:07	1	1	1	1	1	1	1	1	1	2	1	1.2	1.1	7	6	1	6	5	6	7	2	7	5.5	6	7	2	7	5.5	6	7	2	7	5.5	5.38	男	乡村	2022级	1	2	1	2	4	2	2	5	4	5
465	239	2023-04-18 15:31:44	5	5	5	5	5	5	5	5	5	5	5	5	5	3	5	4	5	4.25	5	5	2	6	4.5	6	5	3	6	5	3	5	2	5	3.75	4.38	男	乡村	2022级	1	1	1	1	1	1	1	5	5	5
7	240	2023-04-13 10:00:22	5	4	4	5	4	4.4	4	4	3	4	4	3.8	4.1	2	4	6	3	3.75	3	4	5	1	3.25	4	1	4	3	3	4	3	6	3	4	3.5	男	乡村	2021级	4	3	5	3	5	3	3.83	2	2	2
525	240	2023-04-21 08:35:58	5	5	5	5	5	5	5	5	5	5	5	5	5	1	1	7	1	2.5	1	1	7	1	2.5	1	1	7	1	2.5	1	1	7	1	2.5	2.5	男	乡村	2022级	5	5	5	5	5	5	5	1	1	1
376	240	2023-04-18 15:26:50	3	3	3	3	3	3	3	3	3	3	3	3	3	4	4	4	4	4	4	4	4	4	4	4	4	4	4	4	4	4	4	4	4	4	男	乡村	2022级	3	3	3	3	3	3	3	3	3	3
593	243	2023-04-21 08:38:34	2	2	2	2	2	2	5	5	5	5	5	5	3.5	5	6	3	6	5	5	6	3	6	5	5	6	3	6	5	5	6	3	6	5	5	男	乡村	2020级	5	5	5	5	5	5	5	1	4	4
563	243	2023-04-21 08:37:21	1	2	2	3	2	2	2	2	1	1	1	1.4	1.7	5	5	4	5	4.75	5	4	3	4	4	3	4	3	4	3.5	4	4	4	4	4	4.06	男	乡村	2022级	1	1	1	3	1	1	1.33	4	5	5
166	244	2023-04-18 10:26:18	4	3	3	3	3	3.2	4	3	2	2	2	2.6	2.9	3	4	4	3	3.5	3	4	3	5	3.75	5	3	5	5	4.5	5	4	5	3	4.25	4	男	乡村	2020级	2	3	4	4	4	3	3.33	4	4	2
645	244	2023-04-21 08:46:45	1	1	1	1	1	1	1	1	1	1	1	1	1	7	7	1	7	5.5	7	7	1	7	5.5	7	7	1	7	5.5	7	7	1	7	5.5	5.5	男	乡村	2022级	1	1	1	1	1	1	1	5	5	5
528	245	2023-04-21 08:36:04	3	3	3	3	3	3	3	3	3	3	3	3	3	4	4	4	4	4	4	4	4	4	4	4	4	4	4	4	4	4	4	4	4	4	男	乡村	2022级	3	3	3	3	3	3	3	3	3	3
391	245	2023-04-18 15:27:14	5	5	5	5	5	5	5	5	5	5	5	5	5	1	1	7	1	2.5	1	1	7	1	2.5	1	1	7	1	2.5	1	1	7	1	2.5	2.5	男	乡村	2022级	5	5	5	5	5	5	5	1	1	1
374	245	2023-04-18 15:26:46	1	1	1	1	1	1	1	1	1	1	1	1	1	7	7	1	7	5.5	7	7	1	7	5.5	7	7	1	7	5.5	7	7	1	7	5.5	5.5	男	乡村	2022级	1	1	1	1	1	1	1	5	5	5
151	246	2023-04-18 10:21:51	4	4	4	4	4	4	3	3	3	3	3	3	3.5	4	3	5	3	3.75	4	4	4	4	4	4	4	4	4	4	4	4	5	3	4	3.94	女	乡村	2022级	3	4	4	4	3	3	3.5	3	3	3
282	246	2023-04-18 11:10:45	3	3	3	3	3	3	3	3	3	3	3	3	3	4	4	4	4	4	4	4	4	4	4	4	4	4	4	4	4	4	4	4	4	4	女	乡村	2022级	3	3	3	3	3	3	3	3	3	3
379	246	2023-04-18 15:27:00	3	3	3	3	3	3	3	3	3	3	3	3	3	4	4	4	4	4	4	4	4	4	4	5	5	3	5	4.5	5	5	3	5	4.5	4.25	男	乡村	2022级	3	3	3	3	3	3	3	3	3	3
396	246	2023-04-18 15:27:24	4	4	4	4	4	4	4	4	4	4	4	4	4	2	2	6	2	3	2	3	5	3	3.25	3	3	5	3	3.5	3	3	5	3	3.5	3.31	男	乡村	2022级	3	4	4	4	4	4	3.83	2	2	2
539	247	2023-04-21 08:36:26	3	3	3	3	3	3	3	3	3	3	3	3	3	4	4	4	4	4	4	4	4	4	4	4	4	4	4	4	4	4	4	4	4	4	女	城镇	2022级	3	3	3	3	3	3	3	3	3	3
226	247	2023-04-18 10:34:45	3	3	3	3	3	3	3	3	3	3	3	3	3	4	4	4	4	4	4	4	4	4	4	4	4	4	4	4	4	4	4	4	4	4	女	城镇	2022级	3	3	3	3	3	3	3	3	3	3
531	247	2023-04-21 08:36:07	4	4	4	4	4	4	4	4	4	4	4	4	4	2	2	6	2	3	3	3	5	3	3.5	3	3	5	3	3.5	3	3	5	3	3.5	3.38	男	乡村	2022级	4	4	4	4	4	4	4	2	2	2
401	247	2023-04-18 15:27:29	5	5	5	5	5	5	5	5	5	5	5	5	5	4	4	4	4	4	4	4	4	4	4	4	4	4	4	4	4	4	4	4	4	4	男	乡村	2022级	5	5	5	5	2	2	4	4	4	4
274	249	2023-04-18 10:57:27	3	3	3	3	3	3	3	3	3	3	3	3	3	4	4	4	4	4	4	4	4	4	4	4	4	4	4	4	4	4	4	4	4	4	女	乡村	2022级	3	3	3	3	3	3	3	3	3	3
542	250	2023-04-21 08:36:33	3	3	3	3	3	3	3	2	2	2	2	2.2	2.6	4	3	3	4	3.5	6	6	3	6	5.25	7	5	2	5	4.75	4	7	4	5	5	4.63	男	乡村	2022级	2	3	2	3	3	2	2.5	3	4	3
535	251	2023-04-21 08:36:13	2	2	2	2	2	2	2	2	2	2	2	2	2	5	4	3	5	4.25	5	4	3	5	4.25	5	5	3	5	4.5	5	5	3	5	4.5	4.38	男	乡村	2022级	2	2	2	2	2	3	2.17	4	4	4
375	251	2023-04-18 15:26:47	3	2	2	2	2	2.2	2	2	2	2	2	2	2.1	5	5	6	5	5.25	5	5	3	5	4.5	5	5	3	5	4.5	5	5	3	5	4.5	4.69	男	乡村	2022级	2	2	2	2	2	2	2	4	4	4
19	252	2023-04-13 10:00:56	4	4	4	4	4	4	4	4	4	4	4	4	4	2	2	6	2	3	2	2	6	2	3	2	2	6	2	3	2	2	6	2	3	3	男	城镇	2021级	4	4	4	4	4	4	4	2	2	2
326	253	2023-04-18 13:34:45	2	2	2	2	2	2	2	2	2	2	2	2	2	6	6	2	6	5	6	6	2	6	5	6	6	2	6	5	6	6	2	6	5	5	男	乡村	2022级	2	2	2	2	2	2	2	4	4	4
466	253	2023-04-18 15:31:46	5	5	5	5	5	5	5	5	5	5	5	5	5	1	1	7	1	2.5	1	1	7	1	2.5	1	1	7	1	2.5	1	1	7	1	2.5	2.5	男	城镇	2022级	5	5	5	5	5	5	5	1	1	1
534	253	2023-04-21 08:36:12	3	3	3	3	3	3	3	3	3	3	3	3	3	4	4	4	4	4	4	4	4	4	4	4	4	4	4	4	4	4	4	4	4	4	男	乡村	2022级	3	3	3	3	3	3	3	3	3	3
156	254	2023-04-18 10:22:55	4	4	4	4	4	4	4	4	4	4	4	4	4	4	4	4	4	4	4	4	4	4	4	3	3	5	3	3.5	4	2	4	3	3.25	3.69	女	乡村	2022级	4	4	4	4	4	4	4	2	2	3
541	256	2023-04-21 08:36:32	2	2	2	2	2	2	2	2	2	2	2	2	2	6	6	2	6	5	6	6	2	6	5	6	6	2	6	5	5	5	3	5	4.5	4.88	男	乡村	2020级	2	2	2	2	2	2	2	4	4	4
536	256	2023-04-21 08:36:16	2	2	2	2	2	2	2	2	2	2	2	2	2	6	6	2	6	5	6	6	2	6	5	6	6	2	6	5	5	5	3	5	4.5	4.88	男	乡村	2022级	2	2	2	2	2	2	2	4	4	4
364	256	2023-04-18 15:26:30	3	3	3	3	3	3	3	3	3	3	3	3	3	4	4	4	4	4	4	4	4	4	4	4	4	4	4	4	4	4	4	4	4	4	男	乡村	2022级	3	3	3	3	3	3	3	3	3	3
12	257	2023-04-13 10:00:47	2	2	2	2	2	2	2	2	2	2	2	2	2	6	5	3	5	4.75	5	5	3	5	4.5	6	6	2	6	5	6	6	2	6	5	4.81	女	城镇	2021级	2	2	2	2	2	2	2	4	4	4
110	257	2023-04-18 10:14:10	3	3	2	2	2	2.4	3	3	3	2	3	2.8	2.6	3	4	4	4	3.75	4	5	5	3	4.25	4	4	4	4	4	3	4	4	4	3.75	3.94	女	乡村	2022级	3	3	2	3	4	3	3	3	3	3
509	257	2023-04-18 16:33:53	3	2	3	2	2	2.4	3	2	3	2	3	2.6	2.5	4	5	2	5	4	5	6	2	4	4.25	5	6	3	6	5	6	5	2	5	4.5	4.44	女	乡村	2022级	2	2	2	2	3	2	2.17	3	4	4
384	257	2023-04-18 15:27:09	3	3	3	3	3	3	3	3	3	3	3	3	3	4	3	5	3	3.75	4	3	5	3	3.75	3	3	5	3	3.5	3	3	5	3	3.5	3.63	男	乡村	2022级	3	3	3	3	3	3	3	3	3	3
356	257	2023-04-18 15:26:19	3	3	3	3	3	3	3	3	3	3	3	3	3	4	4	4	4	4	4	4	4	4	4	4	4	4	4	4	4	4	4	4	4	4	男	城镇	2022级	3	3	3	3	3	3	3	3	3	3
252	258	2023-04-18 10:42:40	3	3	3	3	3	3	3	3	3	3	3	3	3	4	4	4	4	4	4	4	4	4	4	4	4	4	4	4	4	4	4	4	4	4	男	乡村	2022级	3	3	3	3	3	3	3	3	3	3
307	259	2023-04-18 12:19:20	3	3	2	3	3	2.8	4	2	3	3	4	3.2	3	4	4	4	4	4	4	4	4	4	4	4	5	5	5	4.75	4	4	4	4	4	4.19	男	乡村	2022级	3	3	3	3	4	2	3	2	4	3
368	259	2023-04-18 15:26:35	3	3	3	3	3	3	3	3	3	3	3	3	3	4	4	4	4	4	4	4	4	4	4	4	4	4	4	4	4	4	4	4	4	4	女	乡村	2022级	3	3	3	3	3	3	3	3	3	3
620	260	2023-04-21 08:40:21	2	1	2	2	3	2	3	3	2	2	2	2.4	2.2	5	5	3	5	4.5	5	5	3	5	4.5	5	5	3	5	4.5	5	5	3	5	4.5	4.5	男	乡村	2022级	2	3	2	2	2	2	2.17	4	4	3
362	260	2023-04-18 15:26:28	2	2	2	2	2	2	2	2	2	2	2	2	2	6	6	2	6	5	6	6	2	6	5	6	6	2	6	5	6	6	2	6	5	5	女	乡村	2022级	2	2	2	2	2	2	2	4	4	4
16	261	2023-04-13 10:00:53	4	4	4	4	4	4	4	4	4	4	4	4	4	5	5	3	5	4.5	5	5	3	5	4.5	5	5	3	5	4.5	5	5	3	5	4.5	4.5	男	城镇	2021级	4	4	4	4	4	4	4	2	2	2
328	261	2023-04-18 14:07:05	3	3	3	3	3	3	3	3	3	3	3	3	3	4	4	4	4	4	4	4	4	4	4	4	4	4	4	4	4	4	4	4	4	4	男	乡村	2022级	3	3	3	3	3	3	3	3	3	3
549	261	2023-04-21 08:36:43	4	4	4	4	4	4	4	4	4	4	4	4	4	3	3	5	3	3.5	3	3	5	3	3.5	3	3	5	3	3.5	3	3	5	3	3.5	3.5	男	乡村	2022级	4	4	4	4	4	4	4	2	2	2
380	261	2023-04-18 15:27:03	3	3	3	3	3	3	3	3	3	3	3	3	3	4	3	4	3	3.5	4	3	5	4	4	3	4	5	4	4	4	4	4	4	4	3.88	男	乡村	2022级	4	4	4	3	3	3	3.5	2	3	2
372	261	2023-04-18 15:26:43	3	3	3	3	3	3	3	3	3	3	3	3	3	4	4	4	4	4	4	4	4	4	4	4	4	4	4	4	4	4	4	4	4	4	男	乡村	2022级	3	3	3	3	3	3	3	3	3	3
378	261	2023-04-18 15:26:57	2	2	2	2	2	2	2	2	2	2	2	2	2	4	5	4	5	4.5	5	4	3	5	4.25	5	4	3	5	4.25	5	5	3	5	4.5	4.38	男	乡村	2022级	2	2	2	2	2	2	2	4	4	3
324	262	2023-04-18 13:08:49	2	2	2	2	2	2	2	2	2	2	2	2	2	4	4	4	4	4	4	4	4	4	4	4	4	4	4	4	4	4	4	4	4	4	男	乡村	2022级	3	3	3	3	3	3	3	3	3	3
194	262	2023-04-18 10:30:36	4	4	4	4	4	4	4	4	4	4	4	4	4	2	2	6	2	3	2	2	6	2	3	2	2	6	2	3	2	2	6	2	3	3	男	城镇	2022级	4	4	4	4	4	4	4	2	2	4
369	264	2023-04-18 15:26:39	3	3	3	3	3	3	3	3	3	3	3	3	3	4	4	4	4	4	4	4	4	4	4	4	4	4	4	4	4	4	4	4	4	4	男	乡村	2022级	3	3	3	3	3	3	3	3	3	3
597	265	2023-04-21 08:38:53	2	2	2	2	2	2	2	2	2	2	2	2	2	6	6	2	6	5	6	6	2	6	5	6	6	2	6	5	6	6	2	6	5	5	男	城镇	2022级	2	2	2	2	2	2	2	4	4	4
167	267	2023-04-18 10:26:26	3	3	3	3	3	3	3	3	3	3	3	3	3	4	4	4	4	4	4	4	4	4	4	4	5	3	5	4.25	5	5	3	5	4.5	4.19	男	乡村	2020级	3	3	3	3	3	3	3	3	3	3
28	267	2023-04-13 10:01:27	3	3	3	3	3	3	3	3	3	3	3	3	3	4	4	4	4	4	4	4	4	4	4	4	4	4	4	4	4	4	4	4	4	4	男	乡村	2021级	3	3	3	3	3	3	3	3	3	3
540	267	2023-04-21 08:36:30	2	3	2	3	2	2.4	2	3	2	3	3	2.6	2.5	4	5	4	5	4.5	5	4	3	4	4	5	4	3	4	4	5	4	3	5	4.25	4.19	男	乡村	2022级	2	3	2	3	2	3	2.5	4	3	4
123	269	2023-04-18 10:15:44	3	3	3	3	3	3	3	3	3	3	3	3	3	4	5	5	4	4.5	4	5	4	4	4.25	4	4	4	4	4	4	4	4	4	4	4.19	女	乡村	2022级	3	3	3	3	3	3	3	3	3	3
323	269	2023-04-18 12:58:30	3	3	3	3	3	3	3	3	3	3	3	3	3	4	4	4	4	4	4	4	4	4	4	4	4	4	4	4	4	4	4	4	4	4	男	城镇	2022级	3	3	3	3	3	3	3	3	3	3
545	269	2023-04-21 08:36:37	4	4	4	4	4	4	4	4	4	4	4	4	4	2	2	6	3	3.25	2	2	4	4	3	4	4	6	4	4.5	2	2	6	2	3	3.44	男	乡村	2022级	4	4	4	4	4	4	4	2	2	2
22	270	2023-04-13 10:00:58	2	2	2	2	2	2	4	4	4	4	4	4	3	7	7	1	7	5.5	7	7	1	7	5.5	7	7	1	7	5.5	6	6	2	6	5	5.38	男	乡村	2021级	4	4	4	4	4	4	4	2	2	5
480	270	2023-04-18 15:33:16	4	4	4	4	4	4	4	4	4	4	4	4	4	3	3	5	3	3.5	3	3	5	3	3.5	3	3	5	3	3.5	3	3	5	3	3.5	3.5	男	乡村	2022级	4	4	4	4	4	4	4	2	2	2
358	270	2023-04-18 15:26:20	3	3	3	3	3	3	3	3	3	3	3	3	3	4	4	4	4	4	4	4	4	4	4	4	4	4	4	4	4	4	4	4	4	4	男	乡村	2022级	3	3	3	3	3	3	3	3	3	3
14	272	2023-04-13 10:00:52	3	3	3	3	3	3	3	3	3	3	3	3	3	4	4	4	4	4	4	4	4	4	4	4	4	4	4	4	4	4	4	4	4	4	男	城镇	2021级	3	3	3	3	3	3	3	3	3	3
109	272	2023-04-18 10:14:06	2	2	2	2	2	2	2	2	2	2	2	2	2	6	6	2	6	5	6	6	2	6	5	6	6	2	6	5	6	6	2	6	5	5	女	乡村	2022级	2	2	2	2	2	2	2	4	4	4
548	272	2023-04-21 08:36:40	2	2	2	2	2	2	5	5	5	5	5	5	3.5	4	4	4	4	4	5	5	3	5	4.5	5	5	3	5	4.5	5	5	3	5	4.5	4.38	男	乡村	2022级	4	4	4	4	4	4	4	2	2	3
572	272	2023-04-21 08:37:55	3	3	3	3	3	3	3	3	3	3	3	3	3	4	4	4	4	4	4	4	4	4	4	4	4	4	4	4	4	4	4	4	4	4	男	乡村	2022级	3	3	3	3	3	3	3	3	3	3
359	272	2023-04-18 15:26:22	3	3	3	3	3	3	3	3	3	3	3	3	3	4	4	4	4	4	4	4	4	4	4	4	4	4	4	4	4	4	4	4	4	4	女	城镇	2022级	3	3	3	3	3	3	3	3	3	4
557	273	2023-04-21 08:37:02	3	3	3	3	3	3	3	3	3	3	3	3	3	4	4	4	4	4	4	4	4	4	4	4	4	4	4	4	4	4	4	4	4	4	男	乡村	2022级	3	3	3	3	3	3	3	3	3	3
544	274	2023-04-21 08:36:34	2	2	2	3	3	2.4	3	3	3	3	3	3	2.7	5	5	3	5	4.5	4	4	4	4	4	4	4	4	4	4	4	4	4	4	4	4.13	男	乡村	2022级	3	3	3	3	3	3	3	3	3	3
538	275	2023-04-21 08:36:19	3	3	3	3	3	3	3	3	3	3	3	3	3	4	4	4	4	4	4	4	4	4	4	4	4	4	4	4	4	4	4	4	4	4	男	乡村	2022级	3	3	3	3	3	3	3	3	3	3
360	275	2023-04-18 15:26:22	3	3	3	3	3	3	3	3	3	3	3	3	3	4	4	4	4	4	4	4	4	4	4	4	4	4	4	4	4	4	4	4	4	4	男	乡村	2022级	3	3	3	3	3	3	3	3	3	3
373	275	2023-04-18 15:26:45	3	3	3	3	3	3	3	3	3	3	3	3	3	4	4	4	4	4	4	4	4	4	4	4	4	4	4	4	4	4	4	4	4	4	女	乡村	2022级	4	4	4	4	4	4	4	2	2	3
21	276	2023-04-13 10:00:56	4	4	4	4	4	4	4	4	4	4	4	4	4	5	5	6	2	4.5	5	2	6	2	3.75	5	2	6	2	3.75	2	2	6	2	3	3.75	男	乡村	2021级	4	4	4	4	4	3	3.83	4	2	4
29	276	2023-04-13 10:01:29	3	3	3	3	3	3	3	3	3	3	3	3	3	4	4	4	4	4	4	4	4	4	4	4	4	4	4	4	4	4	4	4	4	4	男	城镇	2021级	3	3	3	3	3	3	3	3	3	3
543	276	2023-04-21 08:36:33	5	5	5	5	5	5	1	1	1	5	5	2.6	3.8	1	1	7	1	2.5	7	7	1	7	5.5	7	6	2	6	5.25	6	6	1	6	4.75	4.5	男	乡村	2022级	5	5	5	5	5	5	5	5	5	5
245	276	2023-04-18 10:40:39	3	3	3	3	3	3	3	3	3	3	3	3	3	4	4	4	4	4	4	4	4	4	4	4	4	4	4	4	4	4	4	4	4	4	男	城镇	2022级	3	3	3	3	3	3	3	3	3	3
106	276	2023-04-18 10:12:50	2	2	2	1	1	1.6	1	1	1	2	2	1.4	1.5	5	5	2	7	4.75	5	6	1	6	4.5	6	6	3	7	5.5	5	5	2	7	4.75	4.88	男	乡村	2022级	2	2	1	1	2	2	1.67	4	5	4
295	276	2023-04-18 11:48:15	5	5	5	5	5	5	5	5	5	5	5	5	5	4	4	4	4	4	4	4	4	4	4	5	5	3	5	4.5	5	5	3	5	4.5	4.25	男	乡村	2022级	5	5	5	5	5	5	5	1	5	3
552	276	2023-04-21 08:36:53	2	4	2	3	4	3	3	2	4	3	4	3.2	3.1	3	4	4	3	3.5	4	3	4	3	3.5	3	4	4	3	3.5	4	3	4	3	3.5	3.5	男	乡村	2022级	4	3	3	4	3	3	3.33	3	2	3
141	277	2023-04-18 10:20:01	3	3	3	3	3	3	3	3	3	3	3	3	3	4	4	4	4	4	4	4	4	4	4	4	4	4	4	4	4	4	4	4	4	4	女	乡村	2022级	3	3	3	3	3	3	3	3	3	3
210	277	2023-04-18 10:32:58	5	5	5	5	5	5	5	5	5	5	5	5	5	7	7	1	7	5.5	7	7	1	7	5.5	7	7	1	7	5.5	7	7	1	7	5.5	5.5	男	乡村	2022级	5	5	5	5	5	5	5	5	5	5
546	277	2023-04-21 08:36:39	3	3	3	3	3	3	3	3	3	3	3	3	3	4	4	4	4	4	4	4	4	4	4	4	4	4	4	4	4	4	4	4	4	4	男	乡村	2022级	3	3	3	3	3	3	3	3	3	3
160	278	2023-04-18 10:24:09	3	3	3	2	4	3	3	3	3	3	3	3	3	4	4	4	4	4	4	4	4	4	4	4	4	4	4	4	4	4	4	4	4	4	男	城镇	2022级	3	3	3	3	3	3	3	3	3	3
301	278	2023-04-18 11:56:48	3	3	3	3	3	3	3	3	3	3	3	3	3	4	4	4	4	4	4	4	4	4	4	4	4	4	4	4	4	4	4	4	4	4	男	乡村	2022级	3	3	3	3	3	3	3	3	3	3
388	278	2023-04-18 15:27:11	2	3	2	3	3	2.6	2	3	3	2	3	2.6	2.6	4	5	4	4	4.25	5	4	3	5	4.25	5	4	3	4	4	5	4	3	4	4	4.13	男	乡村	2022级	2	3	2	3	2	3	2.5	4	3	4
419	279	2023-04-18 15:28:38	3	3	3	3	3	3	3	3	3	3	3	3	3	4	4	4	4	4	4	4	4	4	4	4	4	4	4	4	4	3	4	4	3.75	3.94	男	乡村	2022级	3	3	3	3	3	3	3	3	3	3
371	279	2023-04-18 15:26:40	2	3	2	3	2	2.4	2	3	2	3	3	2.6	2.5	5	4	3	5	4.25	5	4	3	5	4.25	5	4	3	4	4	4	5	4	5	4.5	4.25	女	乡村	2022级	2	3	3	2	3	2	2.5	2	3	3
361	279	2023-04-18 15:26:27	3	3	3	3	3	3	3	3	3	3	3	3	3	4	4	4	4	4	4	4	4	4	4	4	4	4	4	4	4	4	4	4	4	4	男	乡村	2022级	3	3	3	3	3	3	3	3	3	3
32	280	2023-04-13 10:01:32	3	3	3	3	3	3	3	3	3	3	3	3	3	4	4	4	4	4	4	4	4	4	4	4	4	4	4	4	4	4	4	4	4	4	女	乡村	2021级	3	3	3	3	3	3	3	3	3	3
20	280	2023-04-13 10:00:56	3	3	3	3	3	3	3	3	3	3	3	3	3	4	4	4	4	4	4	4	4	4	4	4	4	4	4	4	4	4	4	4	4	4	男	城镇	2021级	3	3	3	3	3	3	3	3	3	3
15	280	2023-04-13 10:00:52	2	2	2	2	2	2	3	3	3	3	3	3	2.5	4	4	4	4	4	5	5	3	5	4.5	5	5	4	5	4.75	5	4	3	5	4.25	4.38	男	城镇	2021级	3	3	3	3	3	3	3	3	4	3
327	280	2023-04-18 14:01:35	3	3	3	3	3	3	3	3	3	3	3	3	3	4	4	4	4	4	4	4	4	4	4	4	4	4	4	4	4	4	4	4	4	4	男	乡村	2022级	3	3	3	3	3	3	3	3	3	3
24	281	2023-04-13 10:01:13	3	3	3	3	3	3	3	3	3	3	3	3	3	4	4	4	4	4	4	4	4	4	4	4	4	4	4	4	4	4	4	4	4	4	男	乡村	2021级	3	3	3	3	3	3	3	3	3	3
18	281	2023-04-13 10:00:55	3	3	3	3	3	3	3	3	3	3	3	3	3	4	4	4	4	4	4	4	4	4	4	4	4	4	4	4	4	4	4	4	4	4	男	乡村	2021级	3	3	3	3	3	3	3	3	3	3
309	281	2023-04-18 12:19:53	5	5	5	5	5	5	5	5	5	5	5	5	5	7	7	1	7	5.5	7	7	1	7	5.5	7	7	7	1	5.5	1	1	7	1	2.5	4.75	男	城镇	2022级	5	5	5	5	5	5	5	1	1	1
558	281	2023-04-21 08:37:04	4	2	4	2	4	3.2	3	4	2	4	2	3	3.1	4	2	3	5	3.5	4	5	6	5	5	3	5	6	5	4.75	2	4	3	2	2.75	4	男	乡村	2022级	4	2	4	2	4	2	3	4	2	4
547	281	2023-04-21 08:36:39	2	1	2	1	2	1.6	2	3	2	1	2	2	1.8	6	7	2	7	5.5	6	7	1	5	4.75	7	6	2	7	5.5	4	7	3	4	4.5	5.06	男	乡村	2022级	2	1	2	3	1	2	1.83	3	4	4
105	283	2023-04-18 10:12:36	5	5	5	5	5	5	5	5	5	5	5	5	5	7	7	7	7	7	7	7	1	7	5.5	7	7	1	7	5.5	7	7	1	7	5.5	5.88	男	乡村	2022级	5	5	5	5	5	5	5	4	4	5
554	283	2023-04-21 08:36:57	2	4	2	3	3	2.8	2	2	4	2	3	2.6	2.7	5	4	3	5	4.25	5	4	3	4	4	5	4	3	4	4	5	3	3	5	4	4.06	男	乡村	2022级	2	3	3	2	2	3	2.5	4	2	4
406	283	2023-04-18 15:27:59	4	4	4	3	3	3.6	3	3	3	3	3	3	3.3	3	3	3	5	3.5	3	3	5	3	3.5	3	3	5	3	3.5	3	3	5	3	3.5	3.5	男	乡村	2022级	3	3	3	3	3	3	3	3	3	2
395	283	2023-04-18 15:27:22	2	2	2	2	2	2	2	2	2	2	2	2	2	6	5	3	5	4.75	5	5	3	5	4.5	5	5	3	5	4.5	5	5	3	5	4.5	4.56	男	城镇	2022级	2	2	2	2	2	2	2	4	4	4
566	286	2023-04-21 08:37:26	3	3	3	3	3	3	3	3	3	3	3	3	3	4	4	4	4	4	4	4	4	4	4	4	4	4	4	4	4	4	4	4	4	4	男	城镇	2022级	3	3	3	3	3	3	3	3	3	3
283	287	2023-04-18 11:16:12	3	3	3	3	3	3	3	3	3	3	3	3	3	6	6	2	6	5	2	2	4	1	2.25	6	6	5	6	5.75	6	6	2	6	5	4.5	女	城镇	2020级	2	2	2	2	2	2	2	4	4	3
111	288	2023-04-18 10:14:29	5	5	5	5	5	5	5	5	5	5	5	5	5	1	1	7	1	2.5	1	1	7	1	2.5	1	1	7	1	2.5	1	1	7	1	2.5	2.5	男	乡村	2022级	5	5	5	5	5	5	5	1	1	1
559	289	2023-04-21 08:37:05	4	3	4	3	4	3.6	3	3	2	3	4	3	3.3	4	5	4	3	4	3	4	3	4	3.5	3	4	4	5	4	4	3	4	4	3.75	3.81	男	城镇	2022级	4	3	3	2	3	4	3.17	2	3	4
560	289	2023-04-21 08:37:05	3	2	3	2	3	2.6	2	3	2	3	2	2.4	2.5	6	5	3	5	4.75	6	5	3	5	4.75	5	5	3	5	4.5	5	5	3	5	4.5	4.63	男	乡村	2022级	3	2	3	2	3	2	2.5	3	4	3
389	289	2023-04-18 15:27:12	3	3	3	3	3	3	3	3	3	3	3	3	3	5	3	5	3	4	7	4	3	6	5	5	5	3	5	4.5	5	5	3	5	4.5	4.5	男	城镇	2022级	3	3	3	3	3	3	3	3	3	4
293	290	2023-04-18 11:45:39	3	3	3	3	3	3	3	3	3	3	3	3	3	4	4	4	4	4	4	4	4	4	4	4	4	4	4	4	4	4	4	4	4	4	男	乡村	2022级	3	3	3	3	3	3	3	3	3	3
108	290	2023-04-18 10:13:17	3	3	3	3	3	3	3	3	3	3	3	3	3	4	4	4	4	4	4	4	4	4	4	4	4	4	4	4	4	4	4	4	4	4	男	城镇	2022级	3	3	3	3	3	3	3	3	3	3
104	291	2023-04-18 10:12:34	4	4	4	5	5	4.4	5	5	5	5	5	5	4.7	1	1	7	1	2.5	7	7	1	7	5.5	5	5	2	7	4.75	6	6	3	6	5.25	4.5	女	乡村	2022级	4	4	4	5	5	4	4.33	2	1	2
561	292	2023-04-21 08:37:14	2	4	4	4	4	3.6	4	4	4	4	4	4	3.8	6	6	2	6	5	6	6	2	6	5	6	6	2	6	5	6	6	2	6	5	5	男	乡村	2020级	4	4	4	4	4	4	4	2	2	4
177	292	2023-04-18 10:27:45	5	5	5	5	5	5	5	5	5	5	5	5	5	1	1	7	1	2.5	1	1	7	1	2.5	1	1	7	1	2.5	1	1	7	1	2.5	2.5	男	乡村	2020级	5	5	5	5	5	5	5	1	1	1
23	293	2023-04-13 10:01:05	3	3	3	3	3	3	3	3	3	3	3	3	3	4	4	4	4	4	4	4	4	4	4	4	4	4	4	4	4	4	4	4	4	4	男	乡村	2021级	3	3	3	3	3	3	3	3	3	3
386	293	2023-04-18 15:27:10	4	4	4	4	4	4	4	3	4	4	4	3.8	3.9	3	3	5	3	3.5	3	3	5	3	3.5	3	3	5	3	3.5	3	3	5	3	3.5	3.5	男	乡村	2022级	4	4	3	4	4	4	3.83	2	2	2
551	293	2023-04-21 08:36:52	3	3	3	3	3	3	5	5	5	5	5	5	4	6	6	2	6	5	6	6	2	6	5	6	6	2	6	5	6	6	2	6	5	5	男	乡村	2022级	3	3	3	3	3	3	3	3	3	4
381	293	2023-04-18 15:27:04	4	4	4	4	4	4	4	4	4	4	4	4	4	5	5	6	5	5.25	5	5	3	5	4.5	5	5	3	5	4.5	5	5	3	5	4.5	4.69	男	乡村	2022级	4	4	4	4	4	4	4	2	2	4
370	293	2023-04-18 15:26:39	4	4	4	4	4	4	4	4	4	4	4	4	4	5	5	3	5	4.5	5	5	3	5	4.5	5	5	3	5	4.5	5	5	3	5	4.5	4.5	男	乡村	2022级	4	4	4	4	2	2	3.33	4	4	4
494	294	2023-04-18 15:36:05	5	5	5	5	5	5	5	5	5	5	5	5	5	7	7	7	7	7	7	7	1	7	5.5	7	7	7	7	7	7	7	7	7	7	6.63	男	乡村	2022级	5	5	5	5	5	5	5	1	1	3
581	294	2023-04-21 08:38:07	4	4	4	4	4	4	4	4	4	4	4	4	4	6	6	2	6	5	6	6	2	6	5	6	6	2	6	5	6	6	2	6	5	5	男	乡村	2022级	4	4	4	4	2	2	3.33	4	4	4
555	294	2023-04-21 08:36:59	2	2	2	2	3	2.2	3	3	3	3	3	3	2.6	4	4	4	4	4	4	4	4	4	4	5	4	5	5	4.75	4	3	3	4	3.5	4.06	男	乡村	2022级	3	3	3	3	3	3	3	3	3	3
286	295	2023-04-18 11:18:12	4	4	4	4	4	4	4	4	4	4	4	4	4	3	3	5	3	3.5	3	3	5	3	3.5	3	3	5	3	3.5	3	3	5	3	3.5	3.5	女	乡村	2022级	4	4	4	4	4	4	4	2	2	2
510	295	2023-04-18 16:34:11	2	2	2	2	2	2	2	2	2	2	2	2	2	6	6	2	6	5	6	6	2	6	5	6	6	2	6	5	6	6	2	6	5	5	男	乡村	2022级	2	2	2	2	2	2	2	4	4	4
68	296	2023-04-13 10:04:06	2	2	2	2	2	2	2	2	2	2	2	2	2	4	4	4	4	4	4	4	4	4	4	4	4	4	4	4	5	5	3	5	4.5	4.13	男	城镇	2021级	2	2	2	2	3	3	2.33	3	3	3
405	296	2023-04-18 15:27:46	3	3	3	3	3	3	3	3	3	3	3	3	3	4	4	4	4	4	4	4	4	4	4	4	4	4	4	4	4	4	4	4	4	4	男	乡村	2022级	3	3	3	3	3	3	3	3	3	3
25	297	2023-04-13 10:01:14	3	3	3	3	3	3	3	3	3	3	3	3	3	4	4	4	4	4	4	4	4	4	4	4	4	4	4	4	4	4	4	4	4	4	男	乡村	2021级	3	3	3	3	3	3	3	3	3	3
62	297	2023-04-13 10:03:26	2	2	2	2	2	2	2	2	2	2	2	2	2	5	5	3	5	4.5	5	5	3	5	4.5	5	5	3	5	4.5	5	5	3	5	4.5	4.5	女	城镇	2021级	2	2	2	2	2	2	2	4	4	4
594	297	2023-04-21 08:38:39	5	5	5	5	5	5	5	5	5	5	5	5	5	1	1	7	1	2.5	1	1	7	1	2.5	1	1	7	1	2.5	1	1	7	1	2.5	2.5	男	城镇	2022级	5	5	5	5	5	5	5	1	1	1
27	298	2023-04-13 10:01:25	3	3	3	3	3	3	3	3	3	3	3	3	3	4	4	4	4	4	4	4	4	4	4	4	4	4	4	4	4	4	4	4	4	4	男	乡村	2021级	3	3	3	3	3	3	3	3	3	3
397	298	2023-04-18 15:27:25	3	3	3	3	3	3	2	3	2	3	3	2.6	2.8	4	4	4	4	4	4	5	4	4	4.25	4	4	4	4	4	4	4	4	4	4	4.06	男	城镇	2022级	3	3	3	3	3	3	3	3	3	3
329	299	2023-04-18 14:51:12	5	5	5	5	5	5	5	5	5	5	5	5	5	1	1	7	1	2.5	1	1	7	1	2.5	1	1	7	1	2.5	1	1	7	1	2.5	2.5	男	城镇	2022级	5	5	5	5	5	5	5	1	1	1
377	299	2023-04-18 15:26:56	5	5	5	5	5	5	5	5	5	5	5	5	5	1	1	7	1	2.5	1	1	7	1	2.5	1	1	7	1	2.5	1	1	7	1	2.5	2.5	男	乡村	2022级	5	5	5	5	5	5	5	1	1	1
180	301	2023-04-18 10:28:34	4	3	3	3	4	3.4	3	4	3	3	4	3.4	3.4	1	2	5	3	2.75	2	3	6	2	3.25	3	3	6	2	3.5	3	3	6	2	3.5	3.25	男	乡村	2022级	4	3	4	5	3	3	3.67	2	2	2
296	301	2023-04-18 11:48:50	3	3	3	3	3	3	3	3	3	3	3	3	3	4	4	4	4	4	4	4	4	4	4	4	4	4	4	4	4	4	4	4	4	4	男	乡村	2022级	3	3	3	3	3	3	3	3	3	3
652	301	2023-04-21 09:59:45	4	4	4	4	4	4	4	4	4	4	4	4	4	2	2	6	2	3	2	2	6	2	3	2	2	6	2	3	2	2	6	2	3	3	男	乡村	2022级	4	4	4	4	4	4	4	2	2	2
390	301	2023-04-18 15:27:13	4	4	4	4	4	4	4	4	4	4	4	4	4	7	7	6	7	6.75	7	7	1	7	5.5	7	7	1	7	5.5	7	7	1	7	5.5	5.81	男	乡村	2022级	4	4	4	4	4	4	4	2	2	5
302	302	2023-04-18 12:00:41	4	4	4	4	4	4	1	1	1	1	1	1	2.5	7	7	1	7	5.5	7	7	1	6	5.25	7	6	1	6	5	7	7	1	7	5.5	5.31	男	城镇	2022级	4	4	4	4	1	1	3	5	5	5
118	303	2023-04-18 10:15:17	3	3	3	3	3	3	3	3	3	3	3	3	3	3	6	6	5	5	6	3	2	3	3.5	7	3	2	4	4	6	2	4	4	4	4.13	女	乡村	2022级	3	3	3	3	3	3	3	3	3	3
556	303	2023-04-21 08:37:02	3	2	4	2	3	2.8	3	2	4	3	4	3.2	3	4	3	6	4	4.25	4	3	4	3	3.5	4	3	4	3	3.5	4	3	4	3	3.5	3.69	男	乡村	2022级	3	4	3	4	3	2	3.17	2	2	3
592	303	2023-04-21 08:38:32	2	1	3	1	2	1.8	2	2	1	1	3	1.8	1.8	6	5	2	4	4.25	6	6	4	5	5.25	7	7	3	6	5.75	6	5	3	4	4.5	4.94	男	乡村	2022级	2	2	2	2	3	2	2.17	5	4	5
26	304	2023-04-13 10:01:18	3	3	2	3	3	2.8	2	3	2	3	3	2.6	2.7	5	5	3	5	4.5	5	5	3	5	4.5	5	5	3	5	4.5	5	5	3	4	4.25	4.44	男	乡村	2021级	2	2	2	2	3	3	2.33	4	2	3
628	304	2023-04-21 08:40:53	4	4	4	4	4	4	4	4	4	4	4	4	4	3	3	5	3	3.5	3	3	5	3	3.5	3	3	5	3	3.5	3	3	5	3	3.5	3.5	女	乡村	2022级	4	4	4	4	4	4	4	2	2	2
291	307	2023-04-18 11:38:12	5	5	5	5	5	5	5	5	5	5	5	5	5	1	1	7	1	2.5	1	1	7	1	2.5	1	1	7	1	2.5	1	1	7	1	2.5	2.5	男	城镇	2022级	5	5	5	5	5	5	5	1	1	1
382	307	2023-04-18 15:27:06	5	5	5	5	5	5	5	5	5	5	5	5	5	1	1	7	1	2.5	1	1	7	1	2.5	1	4	7	5	4.25	7	7	1	7	5.5	3.69	男	城镇	2022级	5	5	5	5	5	5	5	1	1	1
58	308	2023-04-13 10:03:13	3	3	3	3	3	3	3	3	3	3	3	3	3	4	4	4	4	4	4	4	4	4	4	4	4	4	4	4	4	4	4	4	4	4	男	城镇	2021级	3	3	3	3	3	3	3	3	3	5
121	308	2023-04-18 10:15:35	2	2	2	2	2	2	2	2	2	2	2	2	2	5	5	3	5	4.5	5	5	3	5	4.5	5	5	3	5	4.5	5	5	3	5	4.5	4.5	男	乡村	2022级	2	2	2	2	2	2	2	4	4	4
161	308	2023-04-18 10:24:41	2	2	2	2	2	2	3	3	3	3	3	3	2.5	6	6	2	6	5	6	6	2	6	5	6	6	2	6	5	6	6	2	6	5	5	男	乡村	2022级	2	2	2	2	2	2	2	4	4	4
316	309	2023-04-18 12:47:15	4	4	4	4	4	4	4	4	4	4	4	4	4	3	3	5	3	3.5	3	3	5	3	3.5	3	3	5	3	3.5	3	3	5	3	3.5	3.5	男	城镇	2022级	4	3	4	4	4	4	3.83	2	2	2
571	309	2023-04-21 08:37:47	3	3	3	3	3	3	3	3	3	3	3	3	3	4	4	4	4	4	4	4	4	4	4	4	4	4	4	4	4	4	4	4	4	4	男	乡村	2022级	3	3	3	3	3	3	3	3	3	3
393	309	2023-04-18 15:27:18	2	2	2	2	2	2	2	2	2	2	2	2	2	4	4	4	4	4	4	4	4	4	4	5	5	3	5	4.5	5	5	3	5	4.5	4.25	男	乡村	2022级	2	2	2	2	2	2	2	4	4	4
505	310	2023-04-18 15:44:48	3	3	3	3	3	3	3	3	3	3	3	3	3	4	4	4	4	4	4	4	4	4	4	4	4	4	4	4	4	4	4	4	4	4	男	城镇	2022级	3	3	3	3	3	3	3	3	3	3
607	310	2023-04-21 08:39:33	3	3	3	3	3	3	3	3	3	3	3	3	3	5	5	3	5	4.5	5	5	3	5	4.5	5	5	4	5	4.75	5	4	3	5	4.25	4.5	男	城镇	2022级	3	3	3	3	3	3	3	3	3	4
564	311	2023-04-21 08:37:23	5	5	5	5	5	5	5	5	5	5	5	5	5	7	7	1	7	5.5	7	7	1	7	5.5	7	7	1	7	5.5	7	7	1	7	5.5	5.5	男	乡村	2022级	5	5	5	5	5	5	5	1	1	5
568	311	2023-04-21 08:37:30	2	2	3	3	3	2.6	4	3	4	4	4	3.8	3.2	6	6	2	6	5	6	6	2	6	5	6	6	2	6	5	6	6	2	6	5	5	女	城镇	2022级	3	3	3	3	2	2	2.67	4	4	4
394	311	2023-04-18 15:27:19	2	2	2	2	2	2	4	4	4	4	4	4	3	5	5	5	6	5.25	6	5	3	5	4.75	5	5	4	5	4.75	5	5	3	5	4.5	4.81	男	乡村	2022级	3	3	3	3	3	3	3	4	3	3
290	312	2023-04-18 11:35:59	1	1	1	1	5	1.8	5	5	5	5	5	5	3.4	1	1	7	1	2.5	7	7	1	7	5.5	1	1	7	1	2.5	7	7	1	7	5.5	4	男	乡村	2022级	5	5	5	5	5	5	5	1	1	5
306	312	2023-04-18 12:17:56	2	2	4	4	4	3.2	4	4	4	4	4	4	3.6	5	5	3	5	4.5	4	5	3	4	4	5	4	4	5	4.5	5	5	3	5	4.5	4.38	女	乡村	2022级	2	2	2	4	2	2	2.33	4	4	4
298	313	2023-04-18 11:51:35	3	3	3	3	3	3	3	3	3	3	3	3	3	4	4	4	4	4	4	4	4	4	4	4	4	4	4	4	4	4	4	4	4	4	女	城镇	2022级	3	3	3	3	3	3	3	3	3	3
609	313	2023-04-21 08:39:33	4	4	4	4	4	4	4	4	4	4	4	4	4	2	2	6	2	3	3	2	5	3	3.25	3	3	5	3	3.5	3	3	5	3	3.5	3.31	男	城镇	2022级	4	4	4	4	4	4	4	2	2	2
407	313	2023-04-18 15:27:59	1	1	1	1	2	1.2	1	1	2	2	1	1.4	1.3	7	7	2	6	5.5	7	7	2	6	5.5	6	6	2	7	5.25	6	5	2	6	4.75	5.25	男	乡村	2022级	1	2	2	2	2	1	1.67	4	4	5
33	314	2023-04-13 10:01:43	5	5	5	5	5	5	5	5	5	5	5	5	5	1	1	7	1	2.5	1	1	7	1	2.5	1	1	7	1	2.5	1	1	7	1	2.5	2.5	男	城镇	2021级	5	5	5	5	5	5	5	1	1	1
288	314	2023-04-18 11:27:49	4	4	4	4	4	4	4	4	4	4	4	4	4	6	5	2	5	4.5	6	6	2	6	5	6	6	2	6	5	6	6	5	6	5.75	5.06	女	乡村	2022级	4	4	4	4	4	4	4	2	2	2
124	316	2023-04-18 10:15:45	2	3	3	2	3	2.6	3	3	3	2	3	2.8	2.7	5	4	4	6	4.75	4	6	4	6	5	4	6	4	6	5	4	6	4	6	5	4.94	男	城镇	2022级	3	2	3	3	3	2	2.67	4	3	3
192	316	2023-04-18 10:30:21	3	1	3	2	3	2.4	4	2	4	2	4	3.2	2.8	3	5	5	7	5	4	5	4	5	4.5	3	4	3	6	4	5	3	3	4	3.75	4.31	男	城镇	2022级	4	2	4	2	2	3	2.83	2	4	4
164	316	2023-04-18 10:25:59	5	5	5	5	5	5	5	5	5	5	5	5	5	1	1	7	1	2.5	1	1	7	1	2.5	1	1	7	1	2.5	1	1	7	1	2.5	2.5	女	乡村	2022级	5	5	5	5	5	5	5	1	1	1
550	316	2023-04-21 08:36:51	2	2	2	2	2	2	2	2	2	2	2	2	2	4	4	4	4	4	4	4	4	4	4	4	4	4	4	4	4	4	4	4	4	4	男	乡村	2022级	2	2	2	2	2	2	2	4	4	3
31	317	2023-04-13 10:01:32	2	2	3	3	3	2.6	3	3	3	3	3	3	2.8	4	4	4	4	4	4	4	4	4	4	4	4	4	4	4	4	4	4	4	4	4	男	乡村	2021级	3	3	3	3	3	3	3	3	3	3
147	318	2023-04-18 10:21:00	3	3	3	3	3	3	3	3	3	3	3	3	3	4	4	4	4	4	4	4	4	4	4	4	4	4	4	4	4	4	4	4	4	4	女	乡村	2022级	3	3	3	3	3	3	3	3	3	3
138	318	2023-04-18 10:19:26	2	2	2	2	2	2	2	2	2	2	2	2	2	6	6	6	6	6	6	6	2	6	5	6	6	2	6	5	6	6	2	6	5	5.25	女	乡村	2022级	3	3	3	3	3	3	3	3	3	3
562	318	2023-04-21 08:37:16	5	5	5	5	5	5	5	5	5	5	5	5	5	5	5	7	5	5.5	5	5	3	5	4.5	5	5	3	5	4.5	5	5	3	5	4.5	4.75	男	乡村	2022级	4	4	4	4	4	4	4	2	2	4
404	318	2023-04-18 15:27:46	2	2	2	2	2	2	2	2	2	2	2	2	2	6	6	2	6	5	6	6	2	6	5	6	6	2	6	5	6	6	2	6	5	5	男	乡村	2022级	2	2	2	2	2	2	2	4	4	4
383	320	2023-04-18 15:27:07	2	3	2	3	2	2.4	4	4	4	4	4	4	3.2	5	5	3	5	4.5	5	5	3	5	4.5	5	5	3	5	4.5	5	5	3	5	4.5	4.5	男	乡村	2022级	4	4	4	4	4	4	4	2	2	4
472	321	2023-04-18 15:32:28	2	2	2	2	2	2	2	2	2	2	2	2	2	5	5	3	5	4.5	5	5	3	5	4.5	5	5	3	5	4.5	5	5	3	5	4.5	4.5	男	乡村	2022级	2	2	2	2	2	2	2	4	4	4
30	323	2023-04-13 10:01:31	2	2	2	2	2	2	2	2	2	2	2	2	2	6	6	2	6	5	6	6	2	6	5	6	6	2	6	5	6	6	2	6	5	5	男	乡村	2021级	2	2	2	2	2	2	2	4	4	4
35	323	2023-04-13 10:01:54	3	3	2	3	2	2.6	3	3	2	3	3	2.8	2.7	5	4	2	5	4	4	5	2	5	4	5	4	2	5	4	4	4	3	5	4	4	男	乡村	2021级	3	2	3	2	2	3	2.5	4	4	3
34	323	2023-04-13 10:01:45	2	2	2	2	2	2	3	2	3	2	2	2.4	2.2	5	5	4	4	4.5	5	5	3	5	4.5	5	5	4	5	4.75	5	5	3	5	4.5	4.56	男	乡村	2021级	2	2	3	2	2	2	2.17	3	4	4
39	324	2023-04-13 10:02:03	4	4	4	4	4	4	4	4	4	4	4	4	4	2	2	6	2	3	6	6	2	6	5	6	6	2	6	5	6	6	2	6	5	4.5	男	乡村	2021级	4	4	4	4	4	4	4	2	2	2
315	324	2023-04-18 12:46:57	2	3	3	2	3	2.6	3	3	3	2	2	2.6	2.6	4	4	3	4	3.75	4	4	3	5	4	5	5	3	5	4.5	5	5	3	4	4.25	4.13	女	乡村	2022级	2	2	2	3	3	2	2.33	3	3	3
429	325	2023-04-18 15:29:03	5	5	5	5	5	5	5	5	5	5	5	5	5	7	7	3	5	5.5	7	4	1	5	4.25	4	6	7	6	5.75	5	5	5	5	5	5.13	男	乡村	2022级	5	5	5	5	5	5	5	1	5	3
387	325	2023-04-18 15:27:10	2	2	2	2	2	2	3	3	3	3	3	3	2.5	7	7	1	7	5.5	7	7	1	7	5.5	7	7	1	7	5.5	7	7	1	7	5.5	5.5	男	城镇	2022级	3	3	3	3	3	3	3	3	3	5
47	327	2023-04-13 10:02:24	5	5	5	5	5	5	5	5	5	5	5	5	5	1	1	7	1	2.5	7	7	1	7	5.5	7	7	1	7	5.5	7	7	1	7	5.5	4.75	男	乡村	2021级	1	1	1	1	5	5	2.33	1	1	3
402	327	2023-04-18 15:27:34	3	3	3	3	3	3	3	3	3	3	3	3	3	4	4	4	4	4	4	4	4	4	4	4	4	4	4	4	4	4	4	4	4	4	男	乡村	2022级	3	3	3	3	3	3	3	3	3	3
42	329	2023-04-13 10:02:13	3	3	2	3	3	2.8	3	2	3	4	4	3.2	3	4	3	4	3	3.5	4	3	4	4	3.75	5	4	4	4	4.25	5	4	5	4	4.5	4	男	乡村	2021级	3	3	3	3	4	3	3.17	4	3	3
567	329	2023-04-21 08:37:30	3	3	2	4	2	2.8	3	3	4	2	3	3	2.9	5	5	5	5	5	5	3	3	4	3.75	5	4	5	5	4.75	5	5	5	4	4.75	4.56	男	乡村	2022级	4	2	4	3	3	4	3.33	3	3	3
43	330	2023-04-13 10:02:21	3	3	3	3	3	3	3	3	3	3	3	3	3	4	4	4	4	4	4	4	4	4	4	4	4	4	4	4	4	4	4	4	4	4	女	乡村	2021级	3	3	3	3	3	3	3	3	3	3
171	332	2023-04-18 10:27:20	2	3	4	3	2	2.8	2	4	3	4	3	3.2	3	5	5	4	4	4.5	5	4	3	6	4.5	2	6	3	3	3.5	5	4	5	5	4.75	4.31	男	乡村	2020级	2	3	3	3	2	3	2.67	3	4	3
392	332	2023-04-18 15:27:17	2	2	3	2	2	2.2	2	3	2	3	2	2.4	2.3	5	5	4	5	4.75	6	5	2	6	4.75	6	6	2	6	5	5	4	2	5	4	4.63	男	城镇	2022级	2	2	2	2	2	2	2	4	4	4
569	333	2023-04-21 08:37:37	3	3	3	3	3	3	3	3	3	3	3	3	3	4	4	4	4	4	4	4	4	4	4	4	4	4	4	4	6	6	2	6	5	4.25	男	乡村	2022级	3	3	3	3	3	3	3	3	3	3
41	335	2023-04-13 10:02:13	2	2	2	2	2	2	2	2	2	2	2	2	2	6	6	6	6	6	6	6	2	6	5	6	6	2	6	5	6	6	2	6	5	5.25	男	乡村	2021级	3	4	4	4	4	4	3.83	2	2	4
150	335	2023-04-18 10:21:45	4	4	1	1	1	2.2	3	3	3	4	1	2.8	2.5	3	3	3	1	2.5	6	3	5	5	4.75	5	1	6	2	3.5	2	2	6	2	3	3.44	男	城镇	2022级	5	1	1	4	2	1	2.33	5	2	1
399	335	2023-04-18 15:27:28	4	4	4	4	4	4	4	4	4	4	4	4	4	2	2	6	2	3	2	2	6	2	3	2	2	6	2	3	2	2	6	2	3	3	男	乡村	2022级	4	4	4	4	4	4	4	2	2	2
579	338	2023-04-21 08:38:05	2	2	2	2	2	2	2	3	2	2	3	2.4	2.2	5	5	5	5	5	6	6	2	5	4.75	5	5	3	5	4.5	5	5	2	5	4.25	4.63	男	乡村	2022级	2	3	2	2	2	3	2.33	4	4	4
444	338	2023-04-18 15:30:07	3	2	3	2	3	2.6	2	3	2	2	3	2.4	2.5	4	5	3	4	4	5	5	3	6	4.75	4	5	2	5	4	4	5	3	4	4	4.19	男	乡村	2022级	2	2	2	3	3	3	2.5	4	4	4
134	340	2023-04-18 10:18:11	3	3	3	3	3	3	3	3	3	3	3	3	3	4	4	4	4	4	4	4	4	4	4	4	4	4	4	4	4	4	4	4	4	4	男	乡村	2022级	3	3	3	3	3	3	3	3	3	3
570	341	2023-04-21 08:37:40	4	4	4	4	4	4	4	4	3	4	4	3.8	3.9	2	2	6	2	3	2	2	6	2	3	7	7	1	7	5.5	7	7	1	7	5.5	4.25	男	乡村	2022级	3	4	4	4	4	4	3.83	2	2	2
400	341	2023-04-18 15:27:28	2	2	2	2	2	2	4	4	4	4	4	4	3	2	2	6	2	3	6	6	2	6	5	2	2	6	2	3	6	6	2	6	5	4	男	乡村	2022级	2	2	2	4	4	4	3	2	2	4
168	343	2023-04-18 10:26:39	5	5	5	5	5	5	5	5	5	5	5	5	5	7	7	7	7	7	7	7	1	7	5.5	7	7	7	7	7	4	4	4	4	4	5.88	男	乡村	2020级	5	5	5	5	5	5	5	1	1	5
115	345	2023-04-18 10:14:56	3	3	4	4	4	3.6	4	4	4	4	4	4	3.8	6	6	6	5	5.75	4	4	4	4	4	4	4	4	4	4	4	4	4	4	4	4.44	女	城镇	2022级	4	4	2	3	4	4	3.5	2	2	4
578	346	2023-04-21 08:38:03	3	3	3	3	3	3	3	3	3	3	3	3	3	4	4	4	4	4	4	4	4	4	4	4	4	4	4	4	4	4	4	4	4	4	女	乡村	2022级	3	3	3	3	3	3	3	3	3	3
169	347	2023-04-18 10:26:50	4	4	4	4	4	4	4	4	4	4	4	4	4	7	7	7	7	7	7	7	1	7	5.5	7	7	1	7	5.5	7	7	1	7	5.5	5.88	男	城镇	2020级	4	4	4	4	4	4	4	2	2	4
317	349	2023-04-18 12:47:21	3	3	3	3	3	3	3	3	3	3	3	3	3	4	4	4	4	4	4	4	4	4	4	4	4	4	4	4	4	4	4	4	4	4	男	乡村	2022级	3	3	3	3	3	3	3	3	3	3
318	349	2023-04-18 12:50:05	3	3	3	3	3	3	3	3	3	3	3	3	3	4	5	3	4	4	5	5	3	3	4	5	6	2	6	4.75	6	6	2	6	5	4.44	男	城镇	2022级	3	3	3	3	3	3	3	3	3	3
415	349	2023-04-18 15:28:24	3	3	3	3	3	3	3	3	3	3	3	3	3	5	5	3	5	4.5	5	5	3	5	4.5	5	5	3	5	4.5	4	4	4	4	4	4.38	男	乡村	2022级	3	3	3	3	3	3	3	3	3	4
408	349	2023-04-18 15:28:05	3	3	3	3	3	3	3	3	3	3	3	3	3	4	4	4	4	4	4	4	4	4	4	4	4	4	4	4	4	4	4	4	4	4	男	乡村	2022级	3	3	3	3	3	3	3	3	3	3
49	351	2023-04-13 10:02:29	3	3	3	3	3	3	3	3	3	3	3	3	3	4	4	4	4	4	4	4	4	4	4	4	4	5	4	4.25	5	5	4	4	4.5	4.19	女	乡村	2021级	3	3	3	3	3	3	3	3	3	3
44	352	2023-04-13 10:02:21	2	3	2	2	3	2.4	2	3	3	2	2	2.4	2.4	5	5	3	4	4.25	4	5	4	5	4.5	5	6	3	4	4.5	5	4	3	5	4.25	4.38	男	乡村	2021级	3	2	2	3	3	3	2.67	4	4	3
162	352	2023-04-18 10:24:48	4	4	4	4	4	4	4	4	4	4	4	4	4	5	5	3	5	4.5	5	5	3	5	4.5	5	5	3	5	4.5	5	5	3	5	4.5	4.5	男	乡村	2022级	3	3	3	3	4	4	3.33	2	2	4
589	352	2023-04-21 08:38:25	2	2	3	2	1	2	3	2	1	2	3	2.2	2.1	4	5	2	7	4.5	6	5	4	5	5	6	7	2	5	5	4	5	2	5	4	4.63	男	乡村	2022级	3	2	1	2	3	2	2.17	5	4	3
410	352	2023-04-18 15:28:08	3	3	3	3	3	3	3	3	3	3	3	3	3	4	4	4	4	4	4	4	4	4	4	4	4	4	4	4	4	4	4	4	4	4	男	乡村	2022级	3	3	3	3	3	3	3	3	3	3
37	353	2023-04-13 10:02:00	3	3	3	3	3	3	3	3	3	3	3	3	3	6	6	2	6	5	6	6	2	6	5	5	5	3	5	4.5	5	5	3	5	4.5	4.75	女	乡村	2021级	2	2	2	2	2	2	2	4	4	4
432	353	2023-04-18 15:29:11	3	3	3	3	3	3	3	3	3	3	3	3	3	4	4	4	4	4	4	4	4	4	4	4	4	4	4	4	4	4	4	4	4	4	男	乡村	2022级	3	3	3	3	3	3	3	3	3	3
175	354	2023-04-18 10:27:42	3	3	3	3	3	3	5	5	5	5	5	5	4	6	6	6	6	6	6	6	2	6	5	6	6	2	6	5	6	6	2	6	5	5.25	男	乡村	2020级	3	3	2	2	2	2	2.33	4	4	4
513	354	2023-04-19 10:56:20	3	3	3	3	3	3	3	3	3	3	3	3	3	4	4	4	4	4	4	4	4	4	4	4	4	4	4	4	4	4	4	4	4	4	男	乡村	2022级	3	3	3	3	3	3	3	3	3	3
40	355	2023-04-13 10:02:10	2	2	2	2	2	2	3	3	3	3	3	3	2.5	4	4	4	4	4	4	4	4	4	4	4	4	4	4	4	4	4	4	4	4	4	男	乡村	2021级	3	3	3	3	3	3	3	3	3	3
412	355	2023-04-18 15:28:22	3	3	3	3	3	3	3	3	3	3	3	3	3	4	4	4	4	4	4	4	4	4	4	4	4	4	4	4	4	4	4	4	4	4	女	城镇	2022级	3	2	3	2	3	3	2.67	3	3	3
409	355	2023-04-18 15:28:07	4	4	4	4	4	4	4	4	4	4	4	4	4	6	6	2	6	5	6	6	2	6	5	6	6	2	6	5	6	6	2	6	5	5	男	乡村	2022级	4	4	4	4	2	4	3.67	4	4	4
573	356	2023-04-21 08:37:55	4	4	4	4	4	4	4	4	4	4	4	4	4	2	2	6	2	3	2	2	6	2	3	2	2	6	2	3	4	4	4	4	4	3.25	男	乡村	2022级	4	4	4	4	4	4	4	2	2	2
223	358	2023-04-18 10:34:24	5	5	5	5	5	5	5	5	5	5	5	5	5	7	7	7	7	7	7	7	1	7	5.5	7	7	5	4	5.75	4	4	4	4	4	5.56	男	城镇	2022级	5	5	5	5	5	5	5	3	1	3
584	358	2023-04-21 08:38:16	3	4	2	4	3	3.2	3	4	4	4	4	3.8	3.5	4	4	5	3	4	3	5	5	4	4.25	4	3	4	4	3.75	3	5	4	4	4	4	男	乡村	2022级	3	3	3	4	3	3	3.17	3	3	1
583	359	2023-04-21 08:38:16	2	3	4	3	2	2.8	3	4	3	2	3	3	2.9	5	4	6	6	5.25	6	4	2	3	3.75	3	4	3	3	3.25	5	5	3	3	4	4.06	男	乡村	2022级	4	3	2	3	4	3	3.17	4	3	2
424	360	2023-04-18 15:28:53	3	3	3	3	3	3	3	3	3	3	3	3	3	4	4	4	4	4	4	4	4	4	4	4	4	4	4	4	4	4	4	4	4	4	女	城镇	2022级	3	3	3	3	3	3	3	3	3	3
576	360	2023-04-21 08:37:58	2	2	2	2	2	2	3	3	3	3	3	3	2.5	4	4	4	4	4	5	5	2	5	4.25	5	4	5	5	4.75	5	5	3	5	4.5	4.38	男	城镇	2022级	3	3	3	3	3	3	3	3	3	3
553	360	2023-04-21 08:36:57	4	4	4	4	4	4	4	4	4	4	4	4	4	6	6	2	6	5	6	6	2	6	5	6	6	2	6	5	6	6	2	6	5	5	女	城镇	2022级	4	4	4	4	4	4	4	2	2	2
420	360	2023-04-18 15:28:45	3	3	3	3	3	3	3	3	3	3	3	3	3	5	5	6	5	5.25	5	5	3	5	4.5	5	5	3	5	4.5	7	7	1	7	5.5	4.94	男	乡村	2022级	3	3	3	3	3	3	3	3	3	3
433	360	2023-04-18 15:29:13	4	4	4	4	4	4	4	4	4	4	4	4	4	4	4	4	4	4	4	4	4	4	4	4	4	4	4	4	4	4	4	4	4	4	男	乡村	2022级	3	3	3	3	3	3	3	3	3	3
577	361	2023-04-21 08:38:03	3	3	3	3	3	3	3	3	3	3	3	3	3	7	7	5	5	6	5	5	3	5	4.5	5	5	4	5	4.75	5	5	4	7	5.25	5.13	女	乡村	2022级	3	3	3	3	3	3	3	3	3	5
51	362	2023-04-13 10:02:38	2	3	2	2	3	2.4	2	3	2	3	1	2.2	2.3	7	6	2	6	5.25	5	5	2	6	4.5	5	6	2	5	4.5	5	6	2	5	4.5	4.69	男	乡村	2021级	2	2	3	1	1	2	1.83	3	4	5
585	363	2023-04-21 08:38:17	2	2	2	2	2	2	3	3	3	3	3	3	2.5	6	6	5	6	5.75	6	4	2	6	4.5	6	6	4	6	5.5	6	6	5	6	5.75	5.38	女	乡村	2022级	3	3	3	3	3	2	2.83	4	4	3
425	364	2023-04-18 15:28:55	4	4	4	4	4	4	4	4	4	4	4	4	4	2	2	6	2	3	2	2	6	2	3	2	2	6	5	3.75	2	2	6	2	3	3.19	男	乡村	2022级	4	4	4	4	4	4	4	2	2	2
417	364	2023-04-18 15:28:30	3	3	3	3	3	3	4	3	3	3	3	3.2	3.1	4	4	4	4	4	4	4	4	4	4	4	4	4	4	4	4	4	4	4	4	4	男	乡村	2022级	3	3	3	4	3	3	3.17	3	3	3
422	365	2023-04-18 15:28:51	5	5	5	5	5	5	5	5	5	5	5	5	5	6	6	2	6	5	6	6	2	6	5	6	6	2	6	5	6	6	2	6	5	5	男	城镇	2022级	5	5	5	5	5	5	5	1	1	4
580	366	2023-04-21 08:38:06	2	2	2	2	2	2	2	2	2	2	2	2	2	6	6	5	6	5.75	6	6	2	6	5	6	6	2	6	5	6	6	2	6	5	5.19	男	乡村	2022级	2	2	2	2	2	2	2	4	4	4
591	367	2023-04-21 08:38:29	3	3	3	3	3	3	3	3	3	3	3	3	3	4	4	4	4	4	4	4	4	4	4	4	4	4	4	4	4	4	4	4	4	4	男	乡村	2022级	3	3	3	3	3	3	3	3	3	3
588	367	2023-04-21 08:38:24	3	2	3	3	3	2.8	3	3	2	3	2	2.6	2.7	6	5	2	6	4.75	6	5	3	5	4.75	6	5	3	6	5	6	6	3	6	5.25	4.94	男	乡村	2022级	3	2	2	2	2	2	2.17	3	4	4
54	368	2023-04-13 10:02:57	2	4	3	3	3	3	3	2	3	3	2	2.6	2.8	5	5	5	4	4.75	5	4	3	4	4	5	4	3	4	4	5	4	3	4	4	4.19	男	乡村	2021级	2	3	2	3	2	3	2.5	4	3	3
45	368	2023-04-13 10:02:22	3	3	3	3	3	3	3	3	3	3	3	3	3	4	4	4	4	4	4	4	4	4	4	4	4	4	4	4	4	4	4	4	4	4	男	城镇	2021级	3	3	3	3	3	3	3	3	3	3
50	369	2023-04-13 10:02:38	4	4	4	4	5	4.2	5	5	5	5	5	5	4.6	7	7	5	7	6.5	7	7	1	7	5.5	7	7	5	7	6.5	7	7	1	7	5.5	6	男	乡村	2021级	5	5	5	5	3	5	4.67	5	5	5
48	369	2023-04-13 10:02:29	2	3	3	3	3	2.8	3	3	3	3	3	3	2.9	4	4	4	4	4	6	5	4	4	4.75	4	4	4	4	4	4	4	4	4	4	4.19	男	城镇	2021级	3	3	3	3	3	3	3	3	3	3
611	369	2023-04-21 08:39:42	1	1	1	1	1	1	1	1	1	1	1	1	1	3	5	5	5	4.5	6	3	3	2	3.5	5	6	3	5	4.75	5	5	5	5	5	4.44	男	乡村	2022级	5	2	2	1	2	2	2.33	5	4	3
582	369	2023-04-21 08:38:09	2	2	2	2	2	2	3	3	2	2	4	2.8	2.4	6	6	2	7	5.25	6	6	1	6	4.75	6	7	2	7	5.5	6	7	2	7	5.5	5.25	男	乡村	2022级	3	3	4	4	2	4	3.33	3	4	3
304	371	2023-04-18 12:16:33	2	2	2	2	2	2	2	2	2	2	2	2	2	5	5	7	5	5.5	5	5	3	5	4.5	5	5	7	5	5.5	5	5	3	5	4.5	5	女	城镇	2022级	5	5	5	5	5	5	5	4	3	3
181	371	2023-04-18 10:28:42	4	4	4	3	4	3.8	4	4	4	4	4	4	3.9	2	2	6	2	3	2	2	6	2	3	2	2	6	2	3	2	2	6	2	3	3	女	乡村	2022级	4	4	4	4	4	4	4	2	2	2
287	372	2023-04-18 11:20:12	4	4	4	4	4	4	4	4	4	4	4	4	4	4	4	4	4	4	4	4	4	4	4	4	4	4	4	4	4	4	4	4	4	4	女	乡村	2022级	4	4	4	4	3	3	3.67	3	3	3
60	373	2023-04-13 10:03:19	4	4	4	4	4	4	4	4	4	4	4	4	4	6	6	2	6	5	6	6	2	6	5	6	6	2	6	5	6	6	2	6	5	5	男	乡村	2021级	2	2	4	4	2	4	3	4	4	4
574	373	2023-04-21 08:37:56	3	3	3	3	3	3	3	3	3	3	3	3	3	4	4	4	4	4	4	4	4	4	4	4	4	4	4	4	4	4	4	4	4	4	男	乡村	2022级	3	3	3	3	3	3	3	3	3	3
259	374	2023-04-18 10:43:43	2	5	5	5	5	4.4	5	5	5	5	5	5	4.7	7	7	7	7	7	7	7	1	7	5.5	7	7	1	7	5.5	7	7	1	7	5.5	5.88	女	乡村	2022级	5	5	5	5	5	5	5	1	1	5
590	376	2023-04-21 08:38:27	3	4	4	4	4	3.8	4	4	4	4	4	4	3.9	6	6	6	5	5.75	6	6	2	6	5	6	6	6	6	6	6	6	6	6	6	5.69	女	城镇	2022级	4	4	4	4	4	4	4	2	2	4
587	379	2023-04-21 08:38:23	3	3	3	3	3	3	3	3	3	3	3	3	3	4	4	4	4	4	4	4	4	4	4	4	4	4	4	4	4	4	4	4	4	4	男	乡村	2022级	3	3	3	3	3	3	3	3	3	3
418	379	2023-04-18 15:28:33	3	3	3	3	3	3	3	3	3	3	3	3	3	4	4	4	4	4	4	4	4	4	4	4	4	4	4	4	4	4	4	4	4	4	男	乡村	2022级	3	3	3	3	3	3	3	3	3	3
621	380	2023-04-21 08:40:23	3	3	3	3	3	3	3	3	3	3	3	3	3	4	4	4	4	4	4	4	4	4	4	4	4	4	4	4	4	4	4	4	4	4	男	乡村	2022级	3	3	3	3	3	3	3	3	3	3
586	381	2023-04-21 08:38:22	4	4	4	4	4	4	4	4	4	4	4	4	4	4	4	4	4	4	5	4	3	4	4	4	4	4	4	4	4	4	4	4	4	4	男	乡村	2022级	3	3	3	3	3	3	3	3	3	4
53	384	2023-04-13 10:02:49	2	2	2	2	2	2	4	4	4	4	4	4	3	5	5	3	5	4.5	5	5	3	5	4.5	5	5	3	5	4.5	5	5	3	5	4.5	4.5	男	乡村	2021级	2	2	2	2	2	2	2	4	4	4
120	384	2023-04-18 10:15:32	3	3	3	3	3	3	3	3	3	3	3	3	3	4	4	4	4	4	4	4	4	4	4	4	4	4	4	4	4	4	4	4	4	4	男	乡村	2022级	3	3	3	3	3	3	3	3	3	3
52	386	2023-04-13 10:02:49	2	2	2	2	2	2	4	2	4	3	2	3	2.5	4	4	4	4	4	3	5	3	5	4	4	3	3	5	3.75	4	5	5	5	4.75	4.13	男	城镇	2021级	4	3	3	2	3	2	2.83	4	4	4
619	387	2023-04-21 08:40:19	2	2	3	1	2	2	2	3	2	2	4	2.6	2.3	5	3	2	4	3.5	6	5	3	5	4.75	3	5	4	6	4.5	6	5	5	5	5.25	4.5	男	城镇	2022级	2	3	4	2	2	4	2.83	3	3	4
55	388	2023-04-13 10:03:00	3	3	3	2	3	2.8	3	3	3	3	3	3	2.9	4	4	4	4	4	4	4	4	4	4	4	6	6	5	5.25	4	4	3	4	3.75	4.25	女	乡村	2021级	2	3	2	3	3	3	2.67	3	3	3
294	388	2023-04-18 11:47:42	2	2	2	2	2	2	2	2	2	2	2	2	2	6	6	2	6	5	6	6	2	6	5	6	6	2	6	5	6	6	2	6	5	5	男	乡村	2022级	2	2	2	2	2	2	2	4	4	4
596	388	2023-04-21 08:38:51	3	3	3	3	3	3	3	3	3	3	3	3	3	4	4	4	4	4	4	4	4	4	4	4	4	4	4	4	4	4	4	4	4	4	女	乡村	2022级	3	3	3	3	3	3	3	3	3	3
416	391	2023-04-18 15:28:29	4	4	5	4	4	4.2	4	5	4	4	4	4.2	4.2	6	6	2	6	5	5	5	4	4	4.5	4	4	3	5	4	5	4	3	5	4.25	4.44	男	乡村	2022级	4	4	3	4	4	2	3.5	3	4	2
56	392	2023-04-13 10:03:04	2	2	2	2	2	2	4	4	4	4	4	4	3	6	6	4	6	5.5	4	4	4	4	4	4	4	4	4	4	4	4	4	4	4	4.38	男	乡村	2021级	4	4	4	4	4	4	4	2	2	4
172	393	2023-04-18 10:27:22	2	2	4	4	4	3.2	4	3	4	4	4	3.8	3.5	6	7	3	7	5.75	5	7	2	7	5.25	6	7	2	7	5.5	6	7	2	7	5.5	5.5	男	乡村	2022级	2	2	1	2	1	3	1.83	4	5	4
595	394	2023-04-21 08:38:50	3	3	3	3	3	3	3	2	2	3	3	2.6	2.8	4	4	4	4	4	4	4	4	4	4	4	4	4	4	4	4	4	4	4	4	4	女	乡村	2022级	3	3	3	3	3	3	3	3	3	3
426	395	2023-04-18 15:28:57	4	4	3	4	4	3.8	4	4	4	4	5	4.2	4	7	7	1	7	5.5	7	5	2	6	5	6	6	2	6	5	6	6	2	6	5	5.13	男	乡村	2022级	4	5	4	5	2	2	3.67	4	4	1
414	395	2023-04-18 15:28:23	4	4	4	3	4	3.8	4	4	4	4	4	4	3.9	6	6	5	4	5.25	7	7	1	7	5.5	7	7	5	7	6.5	4	4	4	4	4	5.31	男	城镇	2022级	4	4	4	4	4	4	4	2	2	5
413	397	2023-04-18 15:28:22	3	3	3	3	3	3	3	3	3	3	3	3	3	7	7	1	7	5.5	7	7	1	7	5.5	7	7	1	7	5.5	7	7	1	7	5.5	5.5	男	城镇	2022级	5	5	5	5	5	5	5	1	1	5
174	399	2023-04-18 10:27:34	3	3	3	3	3	3	5	5	5	5	5	5	4	4	4	4	4	4	4	4	4	4	4	4	4	4	4	4	4	4	4	4	4	4	男	乡村	2020级	5	5	5	5	5	5	5	1	1	4
183	399	2023-04-18 10:28:59	2	3	3	2	4	2.8	3	3	3	3	3	3	2.9	4	4	4	4	4	3	4	4	4	3.75	4	4	4	4	4	4	5	6	5	5	4.19	男	乡村	2020级	3	3	3	3	4	4	3.33	3	3	4
119	399	2023-04-18 10:15:24	3	1	3	3	4	2.8	3	3	3	3	3	3	2.9	6	6	2	6	5	6	6	2	6	5	6	6	2	6	5	6	6	2	6	5	5	女	乡村	2022级	2	2	2	2	3	3	2.33	3	3	3
626	399	2023-04-21 08:40:46	4	4	4	4	4	4	4	4	4	4	4	4	4	6	6	6	6	6	6	6	2	6	5	6	6	6	6	6	6	6	6	6	6	5.75	男	乡村	2022级	4	4	4	4	4	4	4	2	2	4
431	399	2023-04-18 15:29:10	4	3	4	3	4	3.6	4	1	2	5	3	3	3.3	1	2	6	5	3.5	2	5	3	2	3	1	5	5	6	4.25	1	6	7	4	4.5	3.81	男	乡村	2022级	5	2	4	4	4	3	3.67	2	3	2
610	400	2023-04-21 08:39:38	2	2	2	2	4	2.4	2	2	2	2	2	2	2.2	6	6	6	6	6	6	6	2	6	5	6	6	2	6	5	6	6	4	6	5.5	5.38	男	乡村	2022级	2	2	2	2	2	2	2	4	4	4
266	401	2023-04-18 10:48:39	3	3	3	3	3	3	3	3	3	3	3	3	3	4	4	4	4	4	4	4	4	4	4	4	4	4	4	4	4	4	4	4	4	4	男	乡村	2022级	3	4	4	4	4	3	3.67	3	3	3
122	403	2023-04-18 10:15:44	5	5	5	5	5	5	5	5	5	5	5	5	5	6	6	7	6	6.25	6	6	2	6	5	6	6	7	6	6.25	6	6	7	6	6.25	5.94	女	乡村	2022级	5	5	5	5	5	5	5	4	4	4
600	403	2023-04-21 08:38:58	1	1	1	1	1	1	5	5	5	5	5	5	3	7	7	7	7	7	7	7	1	7	5.5	7	7	1	7	5.5	7	7	1	7	5.5	5.88	男	乡村	2022级	5	5	5	5	5	5	5	5	1	1
57	404	2023-04-13 10:03:06	2	4	4	3	3	3.2	3	3	3	3	3	3	3.1	5	4	5	5	4.75	5	3	3	4	3.75	5	4	3	4	4	5	3	3	4	3.75	4.06	男	乡村	2021级	3	3	3	3	4	2	3	3	2	4
608	404	2023-04-21 08:39:33	3	3	3	3	3	3	3	3	3	3	3	3	3	4	4	4	4	4	4	4	4	4	4	4	4	4	4	4	4	4	4	4	4	4	女	乡村	2022级	3	3	3	3	3	3	3	3	3	3
602	407	2023-04-21 08:39:07	4	4	4	4	4	4	4	4	4	4	4	4	4	5	5	6	6	5.5	6	6	2	6	5	3	3	1	3	2.5	7	5	3	5	5	4.5	男	城镇	2022级	4	4	4	4	4	4	4	3	4	4
599	408	2023-04-21 08:38:55	2	5	2	4	5	3.6	5	5	5	5	5	5	4.3	7	7	6	6	6.5	7	7	1	7	5.5	7	7	7	6	6.75	7	7	1	7	5.5	6.06	男	城镇	2022级	3	4	4	2	2	4	3.17	5	5	5
598	410	2023-04-21 08:38:55	3	3	3	3	3	3	4	4	4	4	4	4	3.5	4	4	6	7	5.25	6	4	4	4	4.5	4	4	4	4	4	5	5	3	5	4.5	4.56	男	乡村	2022级	4	4	4	4	3	3	3.67	5	5	4
623	412	2023-04-21 08:40:40	4	4	4	4	4	4	4	4	4	4	4	4	4	6	6	6	6	6	6	6	2	6	5	5	5	6	6	5.5	6	5	6	5	5.5	5.5	男	乡村	2022级	4	4	4	4	4	4	4	4	4	3
209	414	2023-04-18 10:32:56	3	3	3	3	3	3	3	3	3	3	3	3	3	4	4	4	4	4	4	4	4	4	4	4	4	4	4	4	4	4	4	4	4	4	男	城镇	2022级	3	3	3	3	3	3	3	3	3	5
421	414	2023-04-18 15:28:47	2	3	3	2	3	2.6	3	2	1	3	2	2.2	2.4	5	4	4	4	4.25	4	4	3	4	3.75	4	4	3	5	4	4	5	2	5	4	4	男	乡村	2022级	3	3	2	3	4	3	3	3	5	3
305	416	2023-04-18 12:17:27	1	5	5	5	5	4.2	5	5	5	5	5	5	4.6	7	7	1	7	5.5	7	7	1	7	5.5	7	7	1	7	5.5	7	7	1	7	5.5	5.5	男	乡村	2022级	5	5	5	5	1	1	3.67	5	5	5
450	416	2023-04-18 15:30:25	4	3	2	3	3	3	3	3	3	3	3	3	3	6	5	4	3	4.5	4	6	5	5	5	4	5	3	3	3.75	4	5	4	3	4	4.31	男	城镇	2022级	3	4	3	2	2	3	2.83	2	3	3
423	417	2023-04-18 15:28:52	2	2	2	2	2	2	2	2	2	2	2	2	2	5	5	3	5	4.5	4	4	4	4	4	5	5	3	5	4.5	5	5	3	5	4.5	4.38	女	乡村	2022级	2	2	2	2	2	2	2	4	4	4
434	418	2023-04-18 15:29:18	3	3	3	3	3	3	3	3	3	3	3	3	3	4	4	4	4	4	4	4	4	4	4	4	4	4	4	4	4	4	4	4	4	4	女	城镇	2022级	3	3	3	3	3	3	3	3	3	3
178	419	2023-04-18 10:27:55	2	2	2	2	2	2	2	2	2	2	2	2	2	6	6	2	6	5	6	6	2	6	5	4	6	4	6	5	6	6	2	6	5	5	女	乡村	2020级	2	2	2	2	2	2	2	4	4	4
125	419	2023-04-18 10:16:15	3	3	2	3	4	3	3	3	3	3	3	3	3	5	5	6	5	5.25	5	5	3	5	4.5	5	5	3	5	4.5	5	5	3	5	4.5	4.69	女	乡村	2022级	4	4	4	3	3	3	3.5	3	3	3
603	419	2023-04-21 08:39:15	4	4	4	4	4	4	4	2	2	3	4	3	3.5	4	4	5	5	4.5	6	6	4	6	5.5	5	5	3	5	4.5	6	6	4	4	5	4.88	女	城镇	2022级	2	2	3	3	2	2	2.33	3	3	3
59	420	2023-04-13 10:03:15	2	2	2	2	2	2	3	3	3	3	3	3	2.5	5	5	3	5	4.5	5	5	3	5	4.5	5	5	3	5	4.5	4	4	4	4	4	4.38	男	乡村	2021级	3	3	3	3	3	3	3	3	3	4
613	420	2023-04-21 08:39:54	4	4	4	4	4	4	4	4	4	4	4	4	4	4	4	4	4	4	4	4	4	4	4	4	4	4	4	4	4	4	4	4	4	4	男	乡村	2022级	4	4	4	4	4	4	4	3	3	3
601	420	2023-04-21 08:39:00	3	3	3	3	3	3	3	3	3	3	3	3	3	4	4	4	4	4	4	4	4	4	4	4	4	4	4	4	4	4	4	4	4	4	男	城镇	2022级	3	3	3	3	3	3	3	3	3	3
184	423	2023-04-18 10:28:59	1	1	1	1	1	1	1	1	1	1	1	1	1	5	5	3	5	4.5	5	4	4	1	3.5	5	5	7	6	5.75	1	7	2	4	3.5	4.31	男	乡村	2020级	1	1	1	1	1	1	1	5	5	5
438	424	2023-04-18 15:29:28	3	2	3	2	3	2.6	2	2	2	2	2	2	2.3	4	5	4	4	4.25	4	5	3	4	4	5	4	3	4	4	3	4	4	4	3.75	4	男	乡村	2022级	2	2	3	2	2	3	2.33	3	3	3
170	427	2023-04-18 10:26:57	1	1	1	1	1	1	1	1	1	1	1	1	1	7	7	7	7	7	7	7	1	7	5.5	7	7	1	7	5.5	7	7	7	7	7	6.25	女	乡村	2022级	1	1	1	1	1	1	1	5	5	5
427	427	2023-04-18 15:29:00	2	3	3	3	3	2.8	3	4	3	3	3	3.2	3	5	5	3	5	4.5	7	7	1	7	5.5	6	6	6	6	6	6	6	2	6	5	5.25	男	乡村	2022级	4	4	4	4	4	4	4	2	4	3
605	429	2023-04-21 08:39:23	3	3	3	3	3	3	3	3	3	3	3	3	3	4	4	4	4	4	4	4	4	4	4	4	4	4	4	4	4	4	4	4	4	4	男	城镇	2022级	3	3	3	3	3	3	3	3	3	3
428	431	2023-04-18 15:29:01	3	2	4	4	4	3.4	4	4	4	4	5	4.2	3.8	5	5	6	2	4.5	2	5	3	5	3.75	5	5	5	5	5	5	5	3	5	4.5	4.44	男	城镇	2022级	3	4	2	4	4	4	3.5	2	1	4
114	432	2023-04-18 10:14:56	2	3	3	3	3	2.8	3	3	3	2	4	3	2.9	5	4	4	5	4.5	3	4	4	3	3.5	4	4	4	4	4	3	4	4	4	3.75	3.94	女	乡村	2020级	2	4	3	3	3	3	3	3	4	3
430	432	2023-04-18 15:29:07	3	4	4	4	4	3.8	4	4	4	4	4	4	3.9	5	5	4	5	4.75	4	4	4	4	4	5	4	2	4	3.75	4	3	5	3	3.75	4.06	女	乡村	2022级	3	2	2	2	2	3	2.33	4	4	3
604	437	2023-04-21 08:39:18	2	3	2	3	3	2.6	2	2	2	3	3	2.4	2.5	4	4	5	3	4	3	3	5	4	3.75	4	5	3	5	4.25	5	5	3	5	4.5	4.13	男	乡村	2022级	2	3	3	3	3	3	2.83	4	4	3
436	437	2023-04-18 15:29:21	4	4	4	4	5	4.2	4	4	4	4	4	4	4.1	6	4	4	4	4.5	6	6	2	6	5	6	6	4	6	5.5	6	6	5	6	5.75	5.19	男	乡村	2022级	4	4	4	4	4	4	4	4	4	4
133	438	2023-04-18 10:17:41	1	1	1	1	1	1	4	1	1	1	1	1.6	1.3	7	7	7	7	7	7	7	1	6	5.25	7	7	7	6	6.75	7	6	7	5	6.25	6.31	男	城镇	2022级	1	1	1	1	1	1	1	5	5	1
64	441	2023-04-13 10:03:41	2	3	3	2	3	2.6	3	2	4	2	2	2.6	2.6	4	5	3	3	3.75	5	5	3	3	4	5	4	5	5	4.75	5	4	5	3	4.25	4.19	男	乡村	2021级	3	2	2	3	3	2	2.5	3	3	3
131	443	2023-04-18 10:17:37	2	2	2	2	4	2.4	4	4	4	4	4	4	3.2	6	2	6	6	5	6	6	2	6	5	2	6	6	6	5	6	6	2	6	5	5	男	乡村	2022级	2	2	2	2	2	2	2	4	4	4
612	444	2023-04-21 08:39:45	3	3	3	3	3	3	4	4	4	4	4	4	3.5	4	4	4	4	4	4	4	4	4	4	4	4	4	4	4	4	4	4	4	4	4	男	乡村	2022级	2	2	3	3	3	3	2.67	3	3	3
63	447	2023-04-13 10:03:41	5	5	5	5	5	5	5	5	5	5	5	5	5	7	7	7	1	5.5	7	7	1	7	5.5	7	6	4	4	5.25	7	7	6	7	6.75	5.75	男	乡村	2021级	5	5	5	5	5	5	5	1	1	5
66	447	2023-04-13 10:03:53	3	2	2	2	3	2.4	3	2	3	3	3	2.8	2.6	4	4	4	4	4	4	4	4	4	4	4	4	4	4	4	4	4	4	4	4	4	男	乡村	2021级	2	2	2	2	2	3	2.17	1	1	1
606	447	2023-04-21 08:39:24	2	2	3	4	2	2.6	4	3	4	3	3	3.4	3	5	5	5	5	5	6	5	3	4	4.5	4	6	5	4	4.75	4	4	5	2	3.75	4.5	男	乡村	2022级	2	2	3	3	3	3	2.67	4	4	2
65	451	2023-04-13 10:03:48	2	2	3	3	3	2.6	3	3	3	3	3	3	2.8	4	4	4	4	4	4	4	4	4	4	5	5	3	5	4.5	5	4	3	4	4	4.13	男	乡村	2021级	3	3	3	3	3	3	3	3	3	3
631	451	2023-04-21 08:41:07	2	3	3	2	4	2.8	3	2	2	2	2	2.2	2.5	5	5	4	5	4.75	5	4	4	5	4.5	4	5	4	6	4.75	6	5	3	5	4.75	4.69	男	乡村	2022级	3	3	4	3	2	2	2.83	3	4	2
435	451	2023-04-18 15:29:20	3	4	4	4	4	3.8	4	4	4	4	4	4	3.9	6	6	6	6	6	6	6	2	6	5	6	6	6	6	6	6	6	2	2	4	5.25	男	城镇	2022级	4	4	4	4	4	4	4	2	2	2
97	452	2023-04-13 10:39:27	4	4	4	4	4	4	4	4	4	2	4	3.6	3.8	5	5	3	5	4.5	5	5	3	5	4.5	5	5	3	5	4.5	5	5	3	5	4.5	4.5	男	城镇	2021级	4	4	4	4	2	2	3.33	4	4	4
72	452	2023-04-13 10:04:39	4	4	4	4	4	4	4	4	4	4	4	4	4	6	6	6	2	5	6	6	2	6	5	4	4	4	4	4	4	4	4	4	4	4.5	男	乡村	2021级	4	4	4	4	4	4	4	4	2	3
113	453	2023-04-18 10:14:46	5	5	5	5	5	5	5	5	5	5	5	5	5	7	7	7	7	7	7	7	1	7	5.5	7	7	1	7	5.5	7	7	1	7	5.5	5.88	男	城镇	2022级	5	5	5	5	5	5	5	1	1	5
67	458	2023-04-13 10:03:59	3	3	3	3	4	3.2	3	3	3	3	3	3	3.1	4	4	4	4	4	4	4	4	4	4	4	4	4	4	4	4	4	4	4	4	4	男	乡村	2021级	3	3	3	3	3	3	3	3	3	3
456	458	2023-04-18 15:30:57	2	3	3	3	3	2.8	3	3	3	3	3	3	2.9	4	5	5	4	4.5	4	4	4	4	4	4	4	4	4	4	4	4	4	4	4	4.13	男	乡村	2022级	3	3	3	3	3	3	3	3	3	3
440	458	2023-04-18 15:29:41	3	3	3	3	3	3	4	4	4	4	4	4	3.5	5	6	4	6	5.25	7	5	3	5	5	7	7	5	4	5.75	6	6	4	5	5.25	5.31	女	乡村	2022级	4	4	3	4	4	4	3.83	2	2	4
447	459	2023-04-18 15:30:19	3	3	3	3	3	3	5	2	5	5	5	4.4	3.7	7	7	7	7	7	7	7	1	7	5.5	7	7	7	7	7	7	7	1	7	5.5	6.25	男	乡村	2022级	5	3	5	2	5	5	4.17	4	4	4
449	459	2023-04-18 15:30:21	4	4	2	3	4	3.4	5	5	5	5	5	5	4.2	6	6	2	6	5	6	6	2	6	5	6	6	2	6	5	6	6	2	6	5	5	女	乡村	2022级	3	3	3	3	2	2	2.67	4	4	4
437	459	2023-04-18 15:29:24	1	1	1	1	1	1	1	1	1	1	1	1	1	7	7	7	7	7	7	5	3	5	5	7	7	1	7	5.5	7	7	3	5	5.5	5.75	男	乡村	2022级	5	5	5	5	2	2	4	4	4	5
117	462	2023-04-18 10:15:07	5	5	5	5	5	5	4	4	4	4	4	4	4.5	2	2	6	2	3	2	2	6	2	3	2	2	6	2	3	2	2	6	2	3	3	女	乡村	2022级	4	4	4	4	4	4	4	2	2	2
136	466	2023-04-18 10:18:18	4	4	4	4	4	4	4	4	4	4	4	4	4	4	5	4	5	4.5	5	5	3	5	4.5	5	5	6	5	5.25	5	5	4	4	4.5	4.69	女	城镇	2022级	4	4	3	3	3	3	3.33	2	3	3
439	467	2023-04-18 15:29:34	2	4	3	3	4	3.2	4	3	2	2	2	2.6	2.9	6	6	6	6	6	6	5	2	6	4.75	5	5	3	5	4.5	5	5	4	5	4.75	5	女	城镇	2022级	2	2	3	3	2	3	2.5	3	3	4
189	468	2023-04-18 10:29:36	2	2	2	2	2	2	4	4	4	4	4	4	3	5	6	2	6	4.75	6	6	2	6	5	6	6	2	6	5	6	6	2	6	5	4.94	男	城镇	2020级	4	4	4	4	4	4	4	2	2	2
222	468	2023-04-18 10:34:04	4	4	4	4	4	4	4	4	4	4	4	4	4	4	4	6	4	4.5	4	4	4	4	4	4	4	6	4	4.5	4	4	4	4	4	4.25	女	乡村	2022级	4	4	4	2	3	3	3.33	3	2	3
70	470	2023-04-13 10:04:32	3	3	3	3	3	3	3	3	3	3	3	3	3	4	5	3	5	4.25	5	5	3	5	4.5	4	5	4	5	4.5	4	5	4	5	4.5	4.44	女	乡村	2021级	3	3	3	3	3	3	3	3	3	3
637	470	2023-04-21 08:42:15	3	3	3	3	3	3	3	3	3	3	3	3	3	4	4	4	4	4	4	4	4	4	4	4	4	4	4	4	4	4	4	4	4	4	男	乡村	2022级	3	3	3	3	3	3	3	3	3	3
614	473	2023-04-21 08:39:55	4	4	4	4	4	4	5	5	5	5	5	5	4.5	6	6	6	4	5.5	6	5	2	6	4.75	6	6	6	6	6	7	7	4	7	6.25	5.63	女	乡村	2022级	3	3	4	4	3	4	3.5	3	4	3
195	476	2023-04-18 10:30:41	4	4	4	4	4	4	4	4	4	4	4	4	4	6	6	6	6	6	6	7	1	7	5.25	6	7	6	7	6.5	6	6	6	6	6	5.94	男	乡村	2020级	4	4	4	4	4	4	4	4	4	3
69	476	2023-04-13 10:04:22	3	3	3	3	3	3	3	3	3	3	3	3	3	6	6	6	6	6	6	6	2	6	5	6	6	5	6	5.75	4	4	4	4	4	5.19	男	乡村	2021级	3	3	3	3	3	3	3	3	3	3
615	476	2023-04-21 08:40:00	2	3	4	4	2	3	3	3	2	2	4	2.8	2.9	4	4	5	6	4.75	4	4	5	4	4.25	5	4	4	5	4.5	4	5	4	4	4.25	4.44	男	乡村	2022级	4	4	3	3	3	4	3.5	3	4	3
484	476	2023-04-18 15:33:29	5	5	5	5	5	5	5	5	5	5	5	5	5	7	7	7	7	7	7	7	1	7	5.5	7	7	1	7	5.5	7	7	1	7	5.5	5.88	男	乡村	2022级	5	5	5	5	1	1	3.67	5	5	5
617	477	2023-04-21 08:40:10	3	3	3	3	3	3	3	3	3	3	3	3	3	5	5	5	5	5	5	4	3	5	4.25	5	5	3	5	4.5	5	5	3	5	4.5	4.56	男	乡村	2022级	3	2	3	4	2	2	2.67	4	4	4
616	478	2023-04-21 08:40:00	2	2	3	2	2	2.2	3	2	2	4	3	2.8	2.5	7	7	7	5	6.5	7	7	2	7	5.75	7	5	3	5	5	6	7	5	7	6.25	5.88	男	乡村	2022级	2	3	4	3	2	2	2.67	4	4	4
441	478	2023-04-18 15:29:50	3	2	3	3	2	2.6	3	3	4	4	4	3.6	3.1	5	5	5	5	5	6	5	2	3	4	5	4	5	4	4.5	5	5	3	4	4.25	4.44	男	乡村	2022级	3	3	4	4	4	3	3.5	3	3	3
299	479	2023-04-18 11:52:43	5	5	5	5	5	5	5	5	5	5	5	5	5	1	1	7	1	2.5	1	1	7	1	2.5	1	1	7	1	2.5	1	1	7	1	2.5	2.5	男	乡村	2022级	5	5	5	5	5	5	5	1	1	1
618	481	2023-04-21 08:40:15	3	3	3	3	3	3	3	3	3	3	3	3	3	4	4	4	4	4	4	4	4	4	4	4	4	4	4	4	4	4	4	5	4.25	4.06	男	城镇	2022级	4	4	4	4	3	4	3.83	2	2	3
182	484	2023-04-18 10:28:58	2	2	2	2	2	2	3	2	2	2	2	2.2	2.1	3	3	5	3	3.5	6	6	2	6	5	6	6	2	6	5	6	6	2	6	5	4.63	男	乡村	2020级	2	2	2	2	2	2	2	4	4	4
442	484	2023-04-18 15:29:52	3	5	5	4	4	4.2	3	3	4	4	4	3.6	3.9	5	5	6	4	5	4	4	4	4	4	4	4	4	4	4	4	4	4	4	4	4.25	女	乡村	2022级	3	3	3	5	4	4	3.67	4	4	3
506	485	2023-04-18 15:45:19	3	3	3	3	3	3	3	3	3	3	3	3	3	4	4	4	4	4	4	4	4	4	4	4	4	4	4	4	4	4	4	4	4	4	女	乡村	2022级	3	3	3	3	3	3	3	3	3	3
197	487	2023-04-18 10:31:04	4	4	4	4	5	4.2	4	4	4	4	4	4	4.1	6	6	6	6	6	6	7	6	7	6.5	5	5	6	5	5.25	2	2	2	6	3	5.19	男	城镇	2020级	4	4	4	4	4	4	4	5	5	4
75	487	2023-04-13 10:04:46	4	4	4	4	4	4	4	4	4	4	4	4	4	6	6	4	6	5.5	5	5	3	5	4.5	5	5	3	5	4.5	5	5	3	5	4.5	4.75	男	城镇	2021级	3	3	3	4	3	3	3.17	4	4	4
185	488	2023-04-18 10:29:04	2	3	3	2	3	2.6	2	3	2	3	2	2.4	2.5	4	5	4	5	4.5	4	5	4	5	4.5	4	5	4	5	4.5	4	5	3	5	4.25	4.44	男	乡村	2020级	3	2	3	2	3	2	2.5	3	4	3
186	488	2023-04-18 10:29:06	1	1	3	3	1	1.8	1	1	3	3	3	2.2	2	7	7	7	7	7	7	7	1	7	5.5	4	4	4	4	4	4	4	4	4	4	5.13	男	乡村	2020级	1	1	1	1	3	3	1.67	3	3	3
193	488	2023-04-18 10:30:30	3	4	2	3	3	3	3	2	2	3	3	2.6	2.8	4	4	5	5	4.5	5	5	3	5	4.5	4	5	6	3	4.5	4	3	5	2	3.5	4.25	男	城镇	2020级	3	2	3	4	3	4	3.17	3	4	3
187	489	2023-04-18 10:29:17	3	3	3	3	3	3	3	2	2	3	2	2.4	2.7	7	7	4	7	6.25	7	7	1	7	5.5	7	5	1	5	4.5	4	7	3	7	5.25	5.38	男	乡村	2020级	3	3	3	3	4	4	3.33	3	3	4
312	489	2023-04-18 12:40:12	4	4	4	4	4	4	4	4	4	4	4	4	4	3	6	6	7	5.5	6	5	3	6	5	4	6	2	6	4.5	6	5	2	3	4	4.75	男	城镇	2022级	4	4	3	3	3	4	3.5	3	3	2
443	489	2023-04-18 15:29:55	3	3	2	4	5	3.4	3	2	3	3	3	2.8	3.1	5	5	2	6	4.5	4	4	2	5	3.75	4	5	3	5	4.25	5	4	4	4	4.25	4.19	男	乡村	2022级	3	3	4	4	4	4	3.67	5	4	2
446	492	2023-04-18 15:30:18	2	3	3	3	3	2.8	3	3	3	3	3	3	2.9	4	4	4	4	4	4	4	4	4	4	4	5	3	5	4.25	4	4	4	4	4	4.06	女	乡村	2022级	3	3	2	2	3	2	2.5	3	4	3
188	494	2023-04-18 10:29:18	5	5	5	5	5	5	4	4	4	4	4	4	4.5	6	6	7	7	6.5	7	7	1	7	5.5	7	7	1	7	5.5	7	7	1	7	5.5	5.75	男	乡村	2020级	4	4	4	2	4	4	3.67	2	2	5
74	494	2023-04-13 10:04:45	2	2	3	3	2	2.4	2	2	3	2	2	2.2	2.3	6	6	3	5	5	6	6	3	5	5	5	5	2	6	4.5	5	5	2	6	4.5	4.75	男	乡村	2021级	2	2	2	2	2	2	2	4	4	4
273	494	2023-04-18 10:56:41	3	3	3	3	3	3	3	3	3	3	3	3	3	4	4	4	4	4	4	4	4	4	4	4	4	4	4	4	6	6	2	6	5	4.25	女	城镇	2022级	3	3	3	3	3	3	3	3	3	2
493	497	2023-04-18 15:35:46	4	4	4	4	4	4	4	4	4	4	4	4	4	2	2	6	2	3	2	2	6	2	3	2	2	6	2	3	2	2	6	2	3	3	男	乡村	2022级	4	4	4	4	4	4	4	2	2	2
71	499	2023-04-13 10:04:33	3	3	3	3	3	3	4	3	3	3	3	3.2	3.1	6	6	2	6	5	6	6	2	6	5	6	6	2	6	5	6	6	2	6	5	5	男	乡村	2021级	3	3	3	3	3	3	3	3	3	3
76	501	2023-04-13 10:04:56	4	4	4	4	4	4	3	3	3	3	3	3	3.5	6	6	6	6	6	6	6	2	6	5	6	6	6	6	6	6	6	2	6	5	5.5	男	乡村	2021级	2	3	3	3	2	2	2.5	4	4	3
148	502	2023-04-18 10:21:02	4	4	4	4	4	4	4	4	4	4	4	4	4	7	7	1	7	5.5	7	7	1	7	5.5	6	6	2	6	5	6	6	2	6	5	5.25	女	城镇	2020级	4	4	4	4	4	4	4	2	2	5
127	502	2023-04-18 10:16:52	4	5	5	5	5	4.8	5	5	5	5	5	5	4.9	5	5	4	5	4.75	6	6	2	6	5	6	5	3	5	4.75	5	5	3	4	4.25	4.69	男	乡村	2022级	4	4	3	4	3	4	3.67	4	4	3
622	502	2023-04-21 08:40:29	2	2	3	3	4	2.8	2	2	2	2	2	2	2.4	6	6	6	6	6	4	3	4	3	3.5	4	4	5	5	4.5	5	4	4	4	4.25	4.56	女	乡村	2022级	3	3	3	3	2	3	2.83	3	3	2
633	503	2023-04-21 08:41:46	3	3	3	3	3	3	3	2	3	3	3	2.8	2.9	5	5	5	4	4.75	5	4	4	5	4.5	5	5	3	5	4.5	4	4	4	4	4	4.44	女	乡村	2022级	3	3	3	3	3	3	3	3	4	4
73	504	2023-04-13 10:04:41	3	3	3	3	3	3	3	3	3	3	3	3	3	5	5	3	5	4.5	5	4	4	4	4.25	4	4	4	4	4	5	5	3	4	4.25	4.25	女	乡村	2021级	3	3	3	3	3	3	3	3	3	3
457	505	2023-04-18 15:31:04	3	4	4	4	4	3.8	4	4	4	4	4	4	3.9	5	6	5	5	5.25	5	5	3	5	4.5	5	5	3	5	4.5	5	5	4	4	4.5	4.69	男	乡村	2022级	4	4	4	4	4	4	4	2	2	3
277	506	2023-04-18 11:01:38	4	4	4	4	4	4	4	3	4	2	4	3.4	3.7	6	6	5	6	5.75	6	3	5	5	4.75	5	6	2	6	4.75	6	6	2	6	5	5.06	男	乡村	2020级	4	2	2	2	2	3	2.5	4	4	2
624	506	2023-04-21 08:40:40	3	4	3	4	4	3.6	3	3	3	2	2	2.6	3.1	4	4	4	4	4	4	5	4	4	4.25	4	5	4	4	4.25	4	5	4	4	4.25	4.19	男	乡村	2022级	4	2	4	4	2	2	3	4	4	3
502	509	2023-04-18 15:42:45	4	4	4	4	4	4	4	4	4	4	4	4	4	5	5	7	3	5	4	4	4	4	4	4	4	4	4	4	3	3	5	3	3.5	4.13	男	乡村	2022级	3	3	3	3	3	4	3.17	2	2	2
445	509	2023-04-18 15:30:13	3	3	3	2	2	2.6	3	2	3	3	3	2.8	2.7	6	6	3	5	5	6	5	3	6	5	5	4	3	5	4.25	5	4	3	4	4	4.56	男	乡村	2022级	4	1	2	3	3	2	2.5	4	3	3
486	514	2023-04-18 15:34:00	4	4	4	4	4	4	3	3	3	3	3	3	3.5	4	4	4	4	4	4	4	4	4	4	4	4	4	4	4	5	5	3	5	4.5	4.13	女	城镇	2022级	3	3	3	3	3	3	3	3	3	3
625	516	2023-04-21 08:40:43	4	4	4	4	4	4	4	4	3	4	4	3.8	3.9	5	5	3	5	4.5	5	4	2	5	4	5	6	3	6	5	5	5	3	5	4.5	4.5	男	乡村	2022级	4	4	4	3	3	4	3.67	4	4	4
458	516	2023-04-18 15:31:11	5	5	5	5	5	5	5	3	5	5	5	4.6	4.8	7	7	6	6	6.5	7	7	1	7	5.5	4	6	2	6	4.5	6	6	2	6	5	5.38	男	乡村	2022级	5	5	5	5	4	4	4.67	5	5	3
198	517	2023-04-18 10:31:18	2	3	2	3	3	2.6	2	2	4	2	2	2.4	2.5	6	6	4	6	5.5	6	4	2	4	4	5	6	3	6	5	5	6	3	6	5	4.88	男	乡村	2020级	2	2	2	2	1	2	1.83	3	4	3
629	518	2023-04-21 08:40:54	4	4	4	4	4	4	4	4	4	4	4	4	4	6	6	6	6	6	6	6	2	6	5	6	6	3	5	5	6	6	2	6	5	5.25	男	乡村	2022级	2	4	4	4	4	4	3.67	3	4	3
630	520	2023-04-21 08:41:01	2	2	2	2	2	2	4	3	3	3	3	3.2	2.6	5	5	3	5	4.5	5	5	3	5	4.5	5	5	3	5	4.5	5	5	3	5	4.5	4.5	男	乡村	2022级	3	3	3	3	3	3	3	3	3	4
451	520	2023-04-18 15:30:32	2	3	3	4	3	3	5	5	5	5	5	5	4	4	5	4	4	4.25	4	4	4	4	4	4	4	4	5	4.25	4	4	3	4	3.75	4.06	男	城镇	2022级	4	4	4	3	4	4	3.83	3	5	3
627	521	2023-04-21 08:40:52	4	4	4	4	4	4	4	4	4	4	4	4	4	6	6	5	6	5.75	6	6	2	6	5	6	6	6	6	6	6	6	2	6	5	5.44	女	乡村	2022级	4	4	4	4	4	4	4	2	2	4
468	523	2023-04-18 15:31:49	5	5	5	5	5	5	5	5	5	5	5	5	5	7	7	7	1	5.5	7	7	1	7	5.5	7	7	7	7	7	7	7	1	7	5.5	5.88	女	乡村	2022级	4	4	5	2	5	5	4.17	4	5	4
310	526	2023-04-18 12:27:04	3	3	3	3	3	3	4	4	4	4	4	4	3.5	7	6	7	7	6.75	7	7	1	7	5.5	7	7	1	7	5.5	7	7	1	7	5.5	5.81	男	乡村	2022级	4	4	4	4	3	4	3.83	4	4	3
128	530	2023-04-18 10:17:02	3	3	3	3	3	3	3	3	3	3	3	3	3	5	5	4	4	4.5	4	4	4	5	4.25	5	5	4	6	5	6	6	3	5	5	4.69	男	乡村	2020级	3	3	3	3	3	3	3	4	4	3
461	531	2023-04-18 15:31:27	4	4	4	4	4	4	4	4	4	4	4	4	4	1	1	7	1	2.5	7	7	1	7	5.5	7	7	6	7	6.75	7	7	1	7	5.5	5.06	男	乡村	2022级	1	1	1	1	1	1	1	5	5	5
78	532	2023-04-13 10:05:16	4	4	4	4	4	4	4	4	4	4	4	4	4	5	6	6	3	5	6	5	3	6	5	4	4	3	3	3.5	3	4	4	3	3.5	4.25	男	乡村	2021级	4	4	4	4	4	4	4	4	4	4
126	532	2023-04-18 10:16:20	2	2	5	5	5	3.8	5	5	5	5	5	5	4.4	4	5	4	5	4.5	5	6	3	5	4.75	3	4	3	4	3.5	5	4	4	4	4.25	4.25	男	城镇	2022级	3	3	3	3	3	3	3	3	3	3
455	532	2023-04-18 15:30:56	3	3	3	3	3	3	3	3	3	3	3	3	3	4	4	4	4	4	4	4	4	4	4	4	4	4	4	4	4	4	4	4	4	4	女	城镇	2022级	3	3	3	3	3	3	3	4	3	3
79	533	2023-04-13 10:05:31	1	1	1	1	1	1	1	1	1	1	1	1	1	7	7	1	7	5.5	7	7	1	7	5.5	7	7	1	7	5.5	7	7	1	7	5.5	5.5	男	乡村	2021级	1	1	1	1	1	1	1	5	5	5
190	534	2023-04-18 10:29:52	3	4	3	2	4	3.2	4	2	2	2	2	2.4	2.8	4	4	4	5	4.25	6	4	4	4	4.5	4	4	4	4	4	4	4	4	4	4	4.19	女	乡村	2020级	2	3	3	3	2	3	2.67	3	2	2
453	535	2023-04-18 15:30:46	2	2	2	2	2	2	4	4	4	4	4	4	3	7	7	4	7	6.25	7	7	1	7	5.5	7	7	1	7	5.5	7	7	1	7	5.5	5.69	男	乡村	2022级	3	3	3	3	3	3	3	3	3	5
77	536	2023-04-13 10:05:14	4	4	4	4	4	4	3	2	3	3	3	2.8	3.4	3	3	5	3	3.5	4	4	4	4	4	5	5	3	5	4.5	3	4	3	5	3.75	3.94	女	乡村	2021级	4	2	2	3	3	3	2.83	4	4	3
469	536	2023-04-18 15:32:03	4	4	4	4	4	4	5	4	4	5	4	4.4	4.2	3	6	6	3	4.5	1	4	5	5	3.75	3	4	4	4	3.75	3	3	6	3	3.75	3.94	男	城镇	2022级	4	4	5	3	4	4	4	1	2	1
452	536	2023-04-18 15:30:42	4	4	4	4	4	4	4	4	4	4	4	4	4	4	4	6	4	4.5	4	4	4	4	4	4	4	4	4	4	5	4	4	4	4.25	4.19	女	乡村	2022级	4	4	4	4	4	4	4	2	2	3
279	538	2023-04-18 11:03:40	5	5	5	5	5	5	5	5	5	5	5	5	5	7	7	7	7	7	7	7	1	7	5.5	7	7	1	7	5.5	7	7	1	7	5.5	5.88	女	城镇	2022级	1	1	1	1	1	3	1.33	3	3	5
130	540	2023-04-18 10:17:22	3	3	3	3	3	3	3	3	3	3	3	3	3	4	4	4	4	4	4	4	4	4	4	4	4	4	4	4	4	4	4	4	4	4	女	乡村	2022级	3	3	3	3	3	3	3	3	3	3
454	542	2023-04-18 15:30:47	3	3	3	3	3	3	3	3	3	3	3	3	3	4	4	4	4	4	4	4	4	5	4.25	3	5	3	5	4	5	4	2	2	3.25	3.88	女	城镇	2022级	3	3	3	3	3	3	3	2	3	3
196	543	2023-04-18 10:30:55	3	3	4	2	3	3	5	5	4	4	4	4.4	3.7	6	6	7	7	6.5	7	7	1	7	5.5	7	7	3	7	6	7	7	4	7	6.25	6.06	男	城镇	2020级	5	2	5	5	1	5	3.83	5	5	5
80	550	2023-04-13 10:05:39	4	5	5	5	3	4.4	3	3	3	4	4	3.4	3.9	3	3	4	3	3.25	6	4	3	5	4.5	5	5	4	4	4.5	5	4	4	4	4.25	4.13	男	乡村	2021级	4	3	2	3	3	4	3.17	3	3	2
135	550	2023-04-18 10:18:16	3	4	4	4	4	3.8	4	4	4	4	4	4	3.9	6	6	2	6	5	6	6	2	6	5	6	6	2	6	5	6	6	2	6	5	5	男	乡村	2022级	2	2	2	2	4	4	2.67	2	2	4
144	555	2023-04-18 10:20:21	3	3	3	3	3	3	3	3	3	3	3	3	3	6	6	2	6	5	6	6	2	6	5	6	6	2	6	5	6	6	2	4	4.5	4.88	女	乡村	2022级	3	3	3	3	4	4	3.33	2	2	4
632	561	2023-04-21 08:41:38	2	4	4	3	4	3.4	4	2	4	4	4	3.6	3.5	5	5	6	6	5.5	6	6	2	6	5	5	6	5	4	5	5	6	3	5	4.75	5.06	男	乡村	2022级	4	2	4	4	4	4	3.67	3	2	4
143	565	2023-04-18 10:20:03	3	4	4	4	4	3.8	4	4	4	4	4	4	3.9	6	6	6	6	6	6	6	2	6	5	4	4	2	6	4	6	6	6	4	5.5	5.13	女	乡村	2022级	4	4	4	4	4	4	4	2	4	2
140	565	2023-04-18 10:19:44	4	4	4	4	4	4	4	4	4	4	4	4	4	5	6	6	6	5.75	6	5	2	6	4.75	5	2	6	6	4.75	6	5	5	5	5.25	5.13	女	乡村	2022级	4	4	4	4	4	4	4	4	4	3
459	565	2023-04-18 15:31:25	3	3	3	3	3	3	3	3	3	3	3	3	3	5	5	5	4	4.75	5	5	3	5	4.5	5	5	3	5	4.5	5	5	3	5	4.5	4.56	女	乡村	2022级	3	3	3	3	3	3	3	3	3	4
81	566	2023-04-13 10:05:44	2	4	2	4	2	2.8	2	2	2	2	2	2	2.4	5	5	6	5	5.25	5	5	3	5	4.5	6	6	5	6	5.75	6	6	2	6	5	5.13	男	乡村	2021级	4	2	3	3	2	2	2.67	3	4	3
132	566	2023-04-18 10:17:37	3	3	4	4	3	3.4	4	3	4	4	3	3.6	3.5	5	4	5	5	4.75	4	5	3	5	4.25	5	5	4	5	4.75	5	4	2	6	4.25	4.5	女	乡村	2022级	4	3	4	4	4	3	3.67	2	2	2
179	569	2023-04-18 10:28:30	3	3	3	4	4	3.4	3	3	3	3	3	3	3.2	4	4	4	4	4	4	4	4	4	4	4	4	4	4	4	4	4	4	4	4	4	女	城镇	2020级	4	4	4	4	4	3	3.83	3	3	3
292	572	2023-04-18 11:45:12	2	2	2	2	2	2	2	2	2	2	2	2	2	4	4	4	4	4	4	4	4	4	4	4	4	4	4	4	4	4	4	4	4	4	男	城镇	2022级	3	3	3	3	3	3	3	3	3	3
212	573	2023-04-18 10:33:01	2	2	2	2	2	2	2	2	2	3	2	2.2	2.1	6	5	3	6	5	6	5	3	5	4.75	5	6	3	5	4.75	5	5	3	5	4.5	4.75	男	乡村	2020级	2	2	2	2	2	2	2	4	4	4
82	573	2023-04-13 10:05:49	3	3	3	3	3	3	3	3	3	3	3	3	3	4	4	4	4	4	6	6	2	6	5	5	5	3	5	4.5	5	5	3	5	4.5	4.5	男	乡村	2021级	3	3	3	3	3	3	3	3	3	4
470	573	2023-04-18 15:32:10	3	3	3	3	3	3	3	3	3	3	3	3	3	4	4	5	4	4.25	6	4	2	4	4	4	4	4	4	4	4	4	4	4	4	4.06	女	乡村	2022级	4	3	4	4	4	4	3.83	3	3	2
202	574	2023-04-18 10:31:59	3	4	3	4	3	3.4	2	3	4	3	4	3.2	3.3	7	7	7	3	6	7	7	1	7	5.5	2	5	3	5	3.75	3	2	3	4	3	4.56	男	乡村	2020级	1	1	1	1	4	4	2	2	2	1
463	575	2023-04-18 15:31:40	4	4	5	5	5	4.6	5	3	2	5	3	3.6	4.1	7	7	7	1	5.5	7	7	1	7	5.5	7	7	7	7	7	7	7	7	7	7	6.25	男	城镇	2022级	2	2	5	5	5	5	4	4	5	1
460	578	2023-04-18 15:31:27	3	3	3	3	3	3	4	4	4	4	4	4	3.5	4	4	4	4	4	5	5	3	5	4.5	4	4	5	4	4.25	5	5	4	5	4.75	4.38	男	乡村	2022级	3	3	3	3	3	3	3	3	4	4
139	579	2023-04-18 10:19:29	5	5	5	5	5	5	5	5	5	5	5	5	5	7	7	6	7	6.75	7	6	1	7	5.25	6	6	6	7	6.25	7	7	6	7	6.75	6.25	女	乡村	2022级	5	4	5	5	5	5	4.83	4	4	4
200	580	2023-04-18 10:31:50	4	5	4	5	4	4.4	4	5	5	5	4	4.6	4.5	4	3	6	5	4.5	5	5	2	6	4.5	3	4	5	3	3.75	2	4	3	4	3.25	4	男	乡村	2020级	5	4	5	3	4	4	4.17	3	3	5
159	580	2023-04-18 10:23:43	4	4	3	4	4	3.8	4	4	4	4	4	4	3.9	5	6	6	6	5.75	5	6	2	6	4.75	6	6	2	6	5	6	6	2	6	5	5.13	男	城镇	2022级	4	4	4	4	4	4	4	2	4	4
308	580	2023-04-18 12:19:39	3	3	3	3	3	3	4	3	3	3	3	3.2	3.1	5	5	5	5	5	6	6	2	5	4.75	5	5	4	4	4.5	5	5	5	4	4.75	4.75	男	乡村	2022级	3	3	3	3	3	3	3	3	3	4
474	581	2023-04-18 15:32:33	2	3	2	3	2	2.4	3	3	2	3	2	2.6	2.5	7	5	7	5	6	7	5	3	5	5	5	5	3	5	4.5	5	5	4	5	4.75	5.06	男	城镇	2022级	3	3	2	3	4	3	3	3	5	4
475	583	2023-04-18 15:32:48	4	4	4	4	4	4	4	4	4	4	4	4	4	5	6	6	5	5.5	6	6	2	6	5	6	6	5	6	5.75	6	6	5	5	5.5	5.44	男	城镇	2022级	4	4	4	4	4	4	4	4	4	3
204	584	2023-04-18 10:32:20	2	3	3	3	3	2.8	3	3	3	3	3	3	2.9	6	2	6	6	5	2	2	6	2	3	6	6	6	6	6	2	2	2	2	2	4	女	城镇	2020级	2	2	2	2	2	2	2	2	2	2
462	587	2023-04-18 15:31:36	3	3	3	3	3	3	3	3	3	3	3	3	3	5	4	4	4	4.25	4	4	4	4	4	4	4	5	4	4.25	4	4	4	4	4	4.13	女	乡村	2022级	4	3	4	3	3	3	3.33	3	3	3
636	591	2023-04-21 08:42:07	2	2	2	2	2	2	4	4	4	4	4	4	3	6	6	2	6	5	6	6	2	6	5	6	6	2	6	5	6	6	2	6	5	5	男	乡村	2022级	4	4	4	4	4	4	4	2	2	4
634	593	2023-04-21 08:41:51	2	4	4	4	4	3.6	4	2	3	4	4	3.4	3.5	5	5	6	6	5.5	6	6	2	6	5	5	6	6	6	5.75	6	6	5	2	4.75	5.25	男	乡村	2022级	4	4	4	4	4	4	4	4	4	4
464	595	2023-04-18 15:31:44	3	3	3	3	3	3	3	3	3	3	3	3	3	4	4	4	4	4	4	4	4	4	4	4	4	4	4	4	4	4	4	4	4	4	女	乡村	2022级	3	3	3	3	3	3	3	3	3	3
203	598	2023-04-18 10:32:09	2	4	2	4	2	2.8	2	2	2	2	2	2	2.4	6	5	3	5	4.75	5	4	4	3	4	5	5	4	4	4.5	5	4	4	3	4	4.31	男	乡村	2020级	2	2	2	2	3	3	2.33	3	4	3
467	598	2023-04-18 15:31:48	3	4	4	3	3	3.4	4	4	3	4	4	3.8	3.6	4	5	4	5	4.5	4	3	4	5	4	3	4	5	4	4	5	4	3	4	4	4.13	男	乡村	2022级	3	3	2	2	3	3	2.67	4	4	2
269	602	2023-04-18 10:51:12	3	3	3	3	3	3	2	2	2	2	2	2	2.5	5	5	3	5	4.5	5	5	3	5	4.5	6	5	3	5	4.75	5	5	4	4	4.5	4.56	女	乡村	2022级	2	2	2	2	2	2	2	4	4	4
199	610	2023-04-18 10:31:33	2	2	1	2	2	1.8	2	2	1	2	1	1.6	1.7	6	6	7	4	5.75	7	6	2	6	5.25	6	6	2	4	4.5	6	6	2	7	5.25	5.19	男	城镇	2020级	2	2	1	2	3	3	2.17	3	4	3
157	611	2023-04-18 10:23:11	5	5	5	5	5	5	5	5	5	5	5	5	5	4	1	7	4	4	7	7	4	4	5.5	4	4	4	5	4.25	4	5	4	4	4.25	4.5	男	乡村	2022级	1	1	3	5	3	5	3	5	3	3
477	614	2023-04-18 15:33:02	4	4	4	3	4	3.8	4	3	2	2	3	2.8	3.3	4	7	5	7	5.75	7	7	1	7	5.5	5	5	4	4	4.5	5	4	3	4	4	4.94	男	乡村	2022级	4	4	4	4	4	4	4	2	4	3
83	618	2023-04-13 10:06:31	3	3	3	3	3	3	4	2	2	4	4	3.2	3.1	4	4	4	4	4	4	4	4	4	4	5	5	4	4	4.5	6	5	4	5	5	4.38	男	乡村	2021级	4	4	4	4	4	4	4	2	2	2
201	619	2023-04-18 10:31:57	2	3	2	3	4	2.8	2	3	2	2	3	2.4	2.6	6	6	6	6	6	6	4	2	6	4.5	6	4	2	6	4.5	6	6	4	4	5	5	男	乡村	2020级	3	2	3	3	2	2	2.5	4	3	4
471	620	2023-04-18 15:32:23	3	4	4	4	4	3.8	4	3	3	3	4	3.4	3.6	6	6	4	6	5.5	6	6	2	7	5.25	5	6	3	6	5	6	6	2	7	5.25	5.25	男	乡村	2022级	3	2	3	3	3	3	2.83	4	4	3
473	620	2023-04-18 15:32:28	2	4	4	4	4	3.6	4	4	4	4	4	4	3.8	4	4	6	4	4.5	5	4	4	4	4.25	6	6	2	4	4.5	4	4	6	4	4.5	4.44	男	乡村	2022级	4	4	4	4	4	4	4	3	3	3
476	623	2023-04-18 15:33:01	3	2	4	4	4	3.4	4	4	4	4	4	4	3.7	5	5	3	5	4.5	5	5	3	5	4.5	5	5	3	5	4.5	5	5	3	4	4.25	4.44	男	乡村	2022级	3	3	3	3	3	3	3	3	3	3
265	625	2023-04-18 10:47:10	3	3	3	3	3	3	3	3	3	3	3	3	3	5	5	5	5	5	5	5	3	5	4.5	5	5	4	5	4.75	5	5	3	5	4.5	4.69	男	乡村	2022级	3	3	3	3	3	4	3.17	4	4	4
501	626	2023-04-18 15:40:56	5	5	5	5	5	5	5	5	5	5	5	5	5	7	7	7	7	7	7	7	1	1	4	1	7	7	1	4	7	7	7	5	6.5	5.38	女	城镇	2022级	5	5	5	5	5	5	5	1	1	4
479	627	2023-04-18 15:33:14	2	4	4	4	4	3.6	4	4	4	4	4	4	3.8	6	6	5	6	5.75	4	6	4	6	5	6	6	2	6	5	5	6	2	5	4.5	5.06	男	乡村	2022级	3	3	3	3	2	3	2.83	4	4	4
275	636	2023-04-18 10:57:54	3	3	3	3	3	3	3	3	3	3	3	3	3	4	4	4	4	4	4	4	4	4	4	4	4	4	4	4	4	4	4	4	4	4	男	乡村	2022级	3	3	3	3	3	3	3	3	3	3
86	641	2023-04-13 10:07:32	1	2	1	1	2	1.4	1	1	4	4	4	2.8	2.1	7	7	5	7	6.5	7	7	1	7	5.5	7	7	6	7	6.75	7	7	1	7	5.5	6.06	女	乡村	2021级	3	2	4	2	4	5	3.33	5	5	5
146	646	2023-04-18 10:20:49	4	4	4	4	4	4	4	3	4	4	4	3.8	3.9	6	6	6	6	6	6	6	2	6	5	2	6	2	6	4	6	6	6	6	6	5.25	女	城镇	2022级	4	4	4	4	4	4	4	4	4	4
84	648	2023-04-13 10:07:08	3	4	4	3	4	3.6	4	4	4	4	4	4	3.8	6	5	4	6	5.25	6	3	4	4	4.25	4	5	2	7	4.5	6	6	2	6	5	4.75	女	乡村	2021级	4	4	5	5	5	4	4.5	1	1	4
490	657	2023-04-18 15:34:58	4	4	4	4	4	4	3	3	3	3	3	3	3.5	5	5	3	5	4.5	5	5	3	5	4.5	5	5	3	5	4.5	5	5	3	5	4.5	4.5	男	乡村	2022级	5	5	5	5	4	4	4.67	2	2	3
313	660	2023-04-18 12:41:45	5	5	5	5	5	5	5	5	5	5	5	5	5	6	6	7	6	6.25	6	6	2	6	5	6	6	7	6	6.25	6	6	2	6	5	5.63	男	城镇	2022级	5	5	5	5	5	5	5	1	1	4
85	661	2023-04-13 10:07:19	3	4	4	4	4	3.8	4	4	4	4	4	4	3.9	5	5	5	5	5	5	5	3	5	4.5	5	5	3	5	4.5	5	5	3	5	4.5	4.63	男	乡村	2021级	3	4	4	3	4	4	3.67	4	4	3
208	662	2023-04-18 10:32:53	4	4	4	4	4	4	4	4	4	4	4	4	4	6	6	6	6	6	6	6	2	6	5	3	3	6	6	4.5	6	6	2	6	5	5.13	女	乡村	2020级	4	4	4	4	4	4	4	2	2	4
213	665	2023-04-18 10:33:14	3	3	3	2	4	3	2	2	2	2	2	2	2.5	6	6	2	6	5	6	5	3	6	5	5	5	3	5	4.5	6	5	3	5	4.75	4.81	女	乡村	2020级	3	2	2	4	2	2	2.5	3	4	3
218	666	2023-04-18 10:33:51	5	5	5	5	5	5	5	5	5	5	5	5	5	1	1	7	1	2.5	6	6	2	6	5	6	6	2	6	5	6	6	2	6	5	4.38	男	乡村	2020级	5	5	5	5	5	5	5	1	1	1
478	668	2023-04-18 15:33:10	4	4	4	4	4	4	4	4	4	4	4	4	4	6	6	6	6	6	6	6	2	6	5	6	6	2	6	5	6	6	2	6	5	5.25	男	乡村	2022级	2	2	2	2	2	4	2.33	4	4	2
225	674	2023-04-18 10:34:39	3	3	3	3	3	3	4	3	3	3	3	3.2	3.1	4	4	4	4	4	4	4	4	4	4	5	4	3	5	4.25	6	6	2	6	5	4.31	男	乡村	2020级	2	2	2	3	3	3	2.5	3	3	4
215	675	2023-04-18 10:33:15	3	2	2	3	2	2.4	2	3	2	2	3	2.4	2.4	6	6	6	6	6	6	4	4	5	4.75	6	5	5	6	5.5	6	6	2	3	4.25	5.13	女	乡村	2020级	3	2	2	1	2	2	2	3	3	2
642	675	2023-04-21 08:45:56	5	5	5	5	5	5	5	5	5	5	5	5	5	1	7	1	7	4	7	7	1	7	5.5	7	7	1	7	5.5	7	7	1	7	5.5	5.13	男	乡村	2022级	5	5	5	5	5	5	5	1	1	5
191	679	2023-04-18 10:30:11	3	4	5	5	5	4.4	5	4	3	3	5	4	4.2	7	7	7	7	7	7	7	1	7	5.5	7	7	3	7	6	7	7	6	7	6.75	6.31	女	乡村	2022级	5	1	5	3	5	5	4	4	4	3
512	681	2023-04-19 08:03:20	2	2	2	2	2	2	2	2	2	2	2	2	2	6	6	7	6	6.25	7	7	1	7	5.5	4	6	6	6	5.5	6	6	5	5	5.5	5.69	男	乡村	2022级	4	4	5	5	5	5	4.67	3	4	4
481	685	2023-04-18 15:33:22	2	3	2	2	3	2.4	3	2	2	2	2	2.2	2.3	6	5	4	4	4.75	6	4	3	6	4.75	5	6	2	5	4.5	4	6	4	6	5	4.75	男	乡村	2022级	2	2	2	2	2	2	2	4	4	2
482	685	2023-04-18 15:33:26	2	2	2	4	5	3	3	2	2	2	4	2.6	2.8	6	6	5	6	5.75	6	6	2	6	5	6	6	2	6	5	6	6	2	3	4.25	5	男	乡村	2022级	2	2	2	2	2	2	2	2	4	3
214	690	2023-04-18 10:33:14	3	4	4	4	3	3.6	3	3	3	3	3	3	3.3	5	5	3	5	4.5	5	4	3	3	3.75	4	4	3	5	4	4	3	4	4	3.75	4	男	城镇	2020级	3	3	3	3	4	2	3	4	3	3
638	690	2023-04-21 08:43:40	3	2	3	2	4	2.8	4	3	2	2	2	2.6	2.7	5	4	3	4	4	5	5	3	4	4.25	5	4	3	4	4	5	4	4	4	4.25	4.13	男	城镇	2022级	2	2	2	3	2	3	2.33	4	3	4
219	694	2023-04-18 10:33:58	3	3	3	3	3	3	2	3	2	3	3	2.6	2.8	5	4	3	4	4	5	5	4	5	4.75	5	4	3	4	4	4	5	4	4	4.25	4.25	男	城镇	2020级	2	2	3	3	2	3	2.5	3	4	4
483	695	2023-04-18 15:33:27	3	4	4	4	4	3.8	3	4	4	4	4	3.8	3.8	5	5	6	6	5.5	6	6	2	6	5	6	6	2	6	5	4	5	3	3	3.75	4.81	男	乡村	2022级	4	4	4	4	4	4	4	4	4	2
285	696	2023-04-18 11:18:06	5	5	5	5	5	5	5	5	5	5	5	5	5	5	5	7	6	5.75	5	5	3	5	4.5	1	5	7	1	3.5	1	5	7	5	4.5	4.56	男	乡村	2022级	5	5	5	5	5	5	5	1	1	2
206	697	2023-04-18 10:32:31	3	3	3	3	3	3	3	3	3	3	3	3	3	4	4	4	4	4	4	4	4	4	4	4	4	4	4	4	4	4	4	4	4	4	男	乡村	2022级	3	3	3	3	3	3	3	3	3	3
87	699	2023-04-13 10:07:52	5	5	5	5	5	5	5	5	4	5	5	4.8	4.9	7	7	7	7	7	7	7	1	7	5.5	6	6	3	5	5	7	5	3	5	5	5.63	男	乡村	2021级	5	5	5	4	4	5	4.67	4	5	3
220	702	2023-04-18 10:34:02	4	5	5	5	5	4.8	5	5	5	5	5	5	4.9	5	5	6	4	5	6	6	3	4	4.75	4	4	4	5	4.25	6	4	4	4	4.5	4.63	男	乡村	2020级	4	4	3	3	4	4	3.67	3	4	2
639	702	2023-04-21 08:44:09	3	4	4	4	4	3.8	4	4	4	4	4	4	3.9	5	5	5	5	5	5	5	3	5	4.5	5	5	4	5	4.75	5	4	3	4	4	4.56	男	乡村	2022级	4	3	4	4	3	4	3.67	4	4	3
207	704	2023-04-18 10:32:40	4	4	4	4	4	4	5	5	5	5	5	5	4.5	6	6	2	6	5	6	6	2	6	5	6	6	2	6	5	6	5	3	4	4.5	4.88	男	城镇	2020级	5	5	5	5	5	5	5	1	4	3
485	704	2023-04-18 15:33:30	2	3	2	2	2	2.2	2	3	2	2	2	2.2	2.2	6	6	7	6	6.25	6	6	4	5	5.25	4	5	4	5	4.5	5	5	2	5	4.25	5.06	男	乡村	2022级	2	3	3	2	2	3	2.5	4	4	3
221	712	2023-04-18 10:34:02	2	2	2	2	2	2	2	2	2	2	2	2	2	6	6	2	6	5	6	6	2	6	5	6	6	2	6	5	6	6	2	6	5	5	女	乡村	2020级	2	2	2	2	2	2	2	4	4	4
152	712	2023-04-18 10:22:03	3	3	3	4	4	3.4	4	4	4	4	4	4	3.7	7	7	7	4	6.25	6	6	2	6	5	5	5	4	5	4.75	5	5	4	5	4.75	5.19	男	城镇	2022级	4	4	4	4	4	4	4	2	2	3
142	713	2023-04-18 10:20:02	3	3	3	3	3	3	3	2	3	2	3	2.6	2.8	4	4	5	5	4.5	4	3	4	5	4	4	5	6	4	4.75	4	5	4	5	4.5	4.44	女	乡村	2022级	2	3	3	4	3	3	3	3	3	3
217	715	2023-04-18 10:33:40	4	4	4	4	4	4	4	3	3	3	3	3.2	3.6	6	6	6	6	6	6	6	2	6	5	5	6	6	6	5.75	6	6	2	2	4	5.19	男	乡村	2020级	4	2	4	2	2	4	3	4	4	4
88	719	2023-04-13 10:08:15	4	4	4	4	4	4	4	4	4	4	4	4	4	5	5	6	6	5.5	6	6	2	6	5	5	5	2	6	4.5	6	6	2	6	5	5	女	城镇	2021级	4	4	4	3	4	4	3.83	3	4	3
89	725	2023-04-13 10:08:19	2	2	2	2	4	2.4	4	3	3	2	3	3	2.7	4	5	4	4	4.25	4	5	4	4	4.25	5	4	3	4	4	4	4	3	4	3.75	4.06	男	乡村	2021级	3	3	3	3	2	3	2.83	4	3	4
492	726	2023-04-18 15:35:11	1	1	5	5	5	3.4	5	5	5	5	5	5	4.2	7	7	7	7	7	7	7	1	7	5.5	7	7	1	7	5.5	7	7	1	7	5.5	5.88	男	乡村	2022级	5	5	5	5	5	5	5	1	1	5
216	732	2023-04-18 10:33:20	3	4	4	4	4	3.8	4	4	4	4	4	4	3.9	6	6	6	6	6	6	6	4	6	5.5	4	4	6	4	4.5	4	4	4	4	4	5	女	乡村	2022级	3	3	3	3	3	4	3.17	3	3	3
90	734	2023-04-13 10:08:28	3	4	3	3	4	3.4	3	4	3	3	3	3.2	3.3	6	6	6	6	6	5	4	3	5	4.25	5	5	3	5	4.5	5	5	4	4	4.5	4.81	女	乡村	2021级	2	3	3	2	2	3	2.5	4	4	4
640	736	2023-04-21 08:44:18	4	2	4	4	5	3.8	5	5	5	3	3	4.2	4	6	6	7	7	6.5	7	3	1	7	4.5	7	7	4	6	6	4	4	6	5	4.75	5.44	男	城镇	2022级	5	2	3	4	2	2	3	5	5	3
487	740	2023-04-18 15:34:09	2	2	4	3	3	2.8	4	3	2	3	3	3	2.9	5	5	6	5	5.25	5	5	3	5	4.5	5	5	4	5	4.75	5	5	3	5	4.5	4.75	女	乡村	2022级	3	3	3	2	3	3	2.83	3	3	3
491	742	2023-04-18 15:35:08	5	5	5	5	5	5	5	5	5	5	5	5	5	7	7	6	6	6.5	7	7	1	7	5.5	5	5	4	5	4.75	7	7	4	5	5.75	5.63	男	城镇	2022级	5	5	5	5	5	5	5	4	5	3
488	753	2023-04-18 15:34:19	3	3	3	3	5	3.4	4	2	2	2	2	2.4	2.9	6	6	6	5	5.75	4	4	4	4	4	4	4	4	6	4.5	4	5	4	5	4.5	4.69	女	乡村	2022级	3	2	2	2	3	3	2.5	4	3	3
489	760	2023-04-18 15:34:30	4	4	4	4	4	4	4	4	4	4	4	4	4	6	6	5	6	5.75	6	6	2	6	5	6	6	6	6	6	5	6	6	5	5.5	5.56	男	城镇	2022级	4	4	4	4	3	4	3.83	3	4	3
641	763	2023-04-21 08:44:59	3	3	3	3	3	3	3	3	3	3	3	3	3	4	4	4	4	4	4	4	4	4	4	4	4	4	4	4	4	4	4	4	4	4	女	城镇	2022级	3	3	3	3	3	3	3	3	3	3
227	774	2023-04-18 10:34:55	2	2	2	2	2	2	2	2	2	2	2	2	2	6	6	6	6	6	6	6	2	6	5	6	6	2	6	5	6	6	2	6	5	5.25	女	乡村	2020级	3	3	3	3	3	3	3	3	3	4
149	775	2023-04-18 10:21:05	3	3	4	3	3	3.2	4	2	4	4	4	3.6	3.4	5	5	5	4	4.75	3	3	4	4	3.5	4	4	4	4	4	4	3	5	4	4	4.06	女	城镇	2022级	3	3	3	3	4	4	3.33	3	4	3
176	779	2023-04-18 10:27:43	2	4	4	4	4	3.6	4	3	3	4	4	3.6	3.6	6	6	6	6	6	6	6	2	6	5	6	6	6	6	6	6	6	2	5	4.75	5.44	女	乡村	2022级	4	2	3	3	3	4	3.17	4	4	3
158	783	2023-04-18 10:23:21	4	4	3	3	5	3.8	4	2	3	2	4	3	3.4	6	6	7	6	6.25	6	6	2	6	5	6	6	2	6	5	6	5	3	4	4.5	5.19	男	乡村	2022级	4	2	3	3	4	3	3.17	2	3	2
228	786	2023-04-18 10:35:31	4	4	4	4	4	4	4	4	4	4	4	4	4	4	4	4	4	4	4	4	4	4	4	4	4	4	4	4	4	4	4	4	4	4	男	乡村	2020级	4	3	4	3	3	4	3.5	3	4	3
92	805	2023-04-13 10:10:09	3	3	2	4	5	3.4	5	5	5	5	5	5	4.2	5	5	5	4	4.75	5	4	4	4	4.25	4	4	4	4	4	4	4	4	4	4	4.25	女	乡村	2021级	3	3	3	3	4	3	3.17	3	3	3
311	809	2023-04-18 12:38:17	2	4	4	3	5	3.6	4	2	2	3	4	3	3.3	6	6	4	6	5.5	6	5	2	6	4.75	4	5	4	5	4.5	5	6	3	5	4.75	4.88	女	乡村	2022级	4	3	3	3	2	4	3.17	4	4	3
643	812	2023-04-21 08:46:04	4	4	4	4	4	4	4	4	4	4	4	4	4	5	5	3	5	4.5	5	5	3	5	4.5	5	5	3	5	4.5	5	5	3	5	4.5	4.5	男	乡村	2022级	4	4	4	4	4	4	4	2	2	4
495	814	2023-04-18 15:36:29	3	3	3	3	3	3	2	2	2	2	2	2	2.5	5	5	4	4	4.5	4	4	4	4	4	5	5	3	5	4.5	5	5	3	4	4.25	4.31	女	乡村	2022级	2	2	2	2	2	2	2	4	4	3
91	815	2023-04-13 10:09:57	3	3	3	3	3	3	3	3	3	3	3	3	3	6	6	6	6	6	6	6	2	6	5	6	6	6	6	6	6	6	2	6	5	5.5	男	乡村	2021级	3	3	3	3	3	3	3	3	3	3
644	847	2023-04-21 08:46:20	5	5	5	5	5	5	5	5	5	5	5	5	5	6	7	7	7	6.75	7	7	1	7	5.5	7	7	6	7	6.75	7	7	4	5	5.75	6.19	女	乡村	2022级	5	5	5	5	5	5	5	4	4	4
230	855	2023-04-18 10:36:01	2	5	5	5	5	4.4	5	5	5	5	5	5	4.7	7	7	7	1	5.5	7	7	1	7	5.5	7	7	3	6	5.75	7	7	3	7	6	5.69	男	乡村	2020级	5	5	5	5	5	5	5	5	5	3
233	856	2023-04-18 10:36:25	3	2	3	2	4	2.8	4	2	2	3	4	3	2.9	5	5	5	5	5	5	3	4	4	4	4	5	4	4	4.25	4	4	3	3	3.5	4.19	女	乡村	2020级	4	3	3	4	3	2	3.17	2	2	2
232	870	2023-04-18 10:36:16	3	4	4	4	4	3.8	4	3	3	3	3	3.2	3.5	7	7	5	6	6.25	6	5	1	7	4.75	6	6	4	6	5.5	6	6	4	4	5	5.38	男	城镇	2020级	4	3	3	5	4	4	3.83	5	5	5
234	872	2023-04-18 10:36:47	4	4	4	4	4	4	4	4	4	4	4	4	4	6	6	2	6	5	6	6	2	6	5	6	6	2	6	5	6	6	2	6	5	5	男	乡村	2020级	4	4	4	4	4	4	4	2	2	4
235	872	2023-04-18 10:36:50	3	4	4	3	3	3.4	3	3	4	3	4	3.4	3.4	5	5	3	5	4.5	5	6	3	6	5	7	6	3	5	5.25	6	5	3	5	4.75	4.88	男	城镇	2020级	3	3	3	3	4	3	3.17	3	3	3
98	882	2023-04-13 10:45:03	2	2	2	2	2	2	4	4	4	4	4	4	3	6	6	2	6	5	6	6	2	6	5	6	6	2	6	5	6	6	2	6	5	5	男	乡村	2021级	4	4	4	4	4	4	4	2	2	4
497	882	2023-04-18 15:36:45	2	2	2	3	4	2.6	2	2	3	2	2	2.2	2.4	5	5	6	4	5	5	5	3	5	4.5	5	5	3	5	4.5	5	5	3	5	4.5	4.63	女	乡村	2022级	2	2	2	2	2	2	2	4	4	3
231	897	2023-04-18 10:36:10	3	4	4	3	5	3.8	5	5	5	5	5	5	4.4	7	7	7	3	6	7	7	1	5	5	6	6	5	5	5.5	7	7	4	7	6.25	5.69	女	乡村	2020级	4	5	5	3	2	4	3.83	5	5	3
229	898	2023-04-18 10:36:01	3	4	4	3	5	3.8	4	5	4	5	3	4.2	4	6	6	6	2	5	7	5	4	6	5.5	6	7	4	6	5.75	5	7	2	6	5	5.31	男	乡村	2020级	5	4	5	5	5	5	4.83	3	5	3
498	901	2023-04-18 15:37:01	4	5	5	4	5	4.6	4	3	3	4	4	3.6	4.1	6	6	6	6	6	6	6	2	6	5	6	6	6	6	6	6	6	6	6	6	5.75	男	城镇	2022级	3	3	3	3	4	3	3.17	4	4	3
254	903	2023-04-18 10:42:49	5	5	5	5	5	5	5	5	5	5	5	5	5	6	6	7	6	6.25	6	6	3	1	4	5	5	7	5	5.5	5	5	7	4	5.25	5.25	女	乡村	2022级	5	5	5	5	5	5	5	1	1	1
278	931	2023-04-18 11:02:34	3	2	3	2	3	2.6	2	3	2	3	2	2.4	2.5	6	6	2	6	5	6	6	2	6	5	6	6	2	6	5	6	6	2	6	5	5	男	城镇	2022级	4	4	4	4	4	4	4	2	2	4
155	931	2023-04-18 10:22:54	3	3	3	3	3	3	4	4	4	4	4	4	3.5	5	5	3	5	4.5	7	4	3	5	4.75	4	4	4	4	4	4	4	4	4	4	4.31	女	乡村	2022级	3	3	3	3	3	3	3	3	3	3
211	932	2023-04-18 10:32:59	5	5	5	5	5	5	5	5	5	5	5	5	5	7	7	7	7	7	7	7	1	7	5.5	7	7	7	7	7	7	7	1	7	5.5	6.25	男	乡村	2022级	5	5	5	5	5	5	5	5	5	5
241	938	2023-04-18 10:39:30	2	3	3	3	3	2.8	4	2	4	4	4	3.6	3.2	5	5	4	6	5	6	4	3	6	4.75	6	6	3	5	5	4	5	4	4	4.25	4.75	男	乡村	2020级	3	3	4	4	2	2	3	3	2	2
236	944	2023-04-18 10:36:51	4	4	4	4	4	4	5	4	5	5	5	4.8	4.4	3	5	7	1	4	6	6	2	6	5	1	5	7	5	4.5	5	4	7	7	5.75	4.81	女	城镇	2020级	4	4	5	3	4	5	4.17	2	5	3
93	946	2023-04-13 10:12:05	3	4	4	3	4	3.6	4	3	3	3	4	3.4	3.5	5	5	6	7	5.75	6	5	3	6	5	5	5	5	6	5.25	5	5	4	4	4.5	5.13	男	乡村	2021级	3	3	3	3	3	3	3	4	4	3
261	960	2023-04-18 10:45:48	5	5	5	5	5	5	5	5	5	5	5	5	5	4	4	7	3	4.5	4	4	4	4	4	4	3	7	4	4.5	3	3	5	3	3.5	4.13	男	乡村	2022级	5	5	5	5	5	5	5	3	3	3
237	963	2023-04-18 10:37:28	4	4	4	5	4	4.2	4	3	4	4	4	3.8	4	6	7	7	6	6.5	7	6	2	5	5	6	6	2	6	5	6	7	2	5	5	5.38	男	乡村	2020级	3	3	4	3	3	3	3.17	4	4	3
239	988	2023-04-18 10:38:36	3	4	5	4	4	4	5	4	4	4	4	4.2	4.1	4	4	6	5	4.75	5	5	3	5	4.5	5	5	3	5	4.5	5	5	3	5	4.5	4.56	男	乡村	2020级	4	4	4	3	4	4	3.83	3	3	3
238	991	2023-04-18 10:37:36	4	4	4	4	4	4	4	4	4	4	4	4	4	3	5	7	1	4	6	5	2	6	4.75	6	6	4	6	5.5	6	6	2	6	5	4.81	女	乡村	2020级	4	4	5	4	4	4	4.17	1	2	3
284	1011	2023-04-18 11:17:11	4	4	4	4	4	4	4	3	4	4	4	3.8	3.9	6	6	6	6	6	6	6	3	5	5	6	6	4	7	5.75	7	7	6	6	6.5	5.81	男	乡村	2022级	4	4	2	4	4	4	3.67	4	4	4
94	1018	2023-04-13 10:13:11	4	4	4	4	3	3.8	5	4	4	3	4	4	3.9	6	6	6	2	5	6	6	2	6	5	4	6	4	6	5	6	6	5	5	5.5	5.13	女	乡村	2021级	4	4	4	4	4	4	4	4	4	4
276	1021	2023-04-18 11:01:21	3	3	3	3	3	3	4	3	3	3	3	3.2	3.1	6	6	6	6	6	5	6	2	6	4.75	6	6	6	5	5.75	6	6	5	6	5.75	5.56	男	城镇	2022级	4	4	4	4	3	3	3.67	3	4	4
325	1027	2023-04-18 13:10:51	3	3	3	3	3	3	4	4	4	4	4	4	3.5	6	6	4	7	5.75	6	6	2	6	5	5	6	6	7	6	6	6	3	5	5	5.44	男	乡村	2022级	5	3	3	4	4	4	3.83	2	2	3
173	1030	2023-04-18 10:27:26	3	3	4	4	3	3.4	4	3	4	4	4	3.8	3.6	4	4	6	4	4.5	4	4	4	4	4	4	4	6	4	4.5	4	4	6	4	4.5	4.38	女	乡村	2022级	4	3	3	3	4	4	3.5	3	3	3
289	1032	2023-04-18 11:32:41	2	2	4	4	4	3.2	4	2	4	4	4	3.6	3.4	5	6	3	6	5	6	6	2	6	5	6	5	3	6	5	6	6	2	6	5	5	男	乡村	2022级	3	2	3	5	2	3	3	4	4	3
243	1043	2023-04-18 10:39:54	4	4	4	4	4	4	4	3	3	4	4	3.6	3.8	5	5	5	4	4.75	4	4	4	4	4	4	4	5	4	4.25	4	4	5	4	4.25	4.31	女	乡村	2020级	4	4	4	3	4	4	3.83	2	3	2
95	1047	2023-04-13 10:15:11	4	4	4	4	4	4	4	4	4	4	4	4	4	4	4	4	4	4	5	5	3	5	4.5	4	4	4	4	4	5	5	3	5	4.5	4.25	男	乡村	2021级	3	3	4	4	3	4	3.5	4	4	3
240	1052	2023-04-18 10:39:18	3	3	3	3	3	3	3	3	3	3	3	3	3	5	5	5	5	5	5	4	4	4	4.25	5	5	3	5	4.5	5	5	3	5	4.5	4.56	女	乡村	2020级	4	4	4	4	3	4	3.83	3	4	3
242	1070	2023-04-18 10:39:36	5	5	5	5	5	5	5	1	5	5	5	4.2	4.6	7	7	4	7	6.25	7	7	1	7	5.5	4	7	4	4	4.75	4	4	4	4	4	5.13	男	乡村	2020级	1	5	5	5	5	5	4.33	5	5	5
646	1093	2023-04-21 08:50:36	1	1	1	1	1	1	1	1	1	1	1	1	1	1	6	2	6	3.75	6	5	2	6	4.75	6	7	1	7	5.25	7	7	1	7	5.5	4.81	男	乡村	2022级	1	1	1	1	5	5	2.33	1	1	1
280	1107	2023-04-18 11:06:13	2	3	3	3	3	2.8	3	4	3	3	3	3.2	3	4	3	3	4	3.5	3	3	4	5	3.75	4	4	5	4	4.25	5	4	4	3	4	3.88	男	城镇	2022级	3	3	3	3	3	3	3	3	3	2
262	1109	2023-04-18 10:45:56	4	4	4	4	4	4	4	4	4	4	4	4	4	6	6	6	6	6	6	6	2	6	5	6	6	2	6	5	6	6	2	6	5	5.25	男	乡村	2022级	4	4	4	4	4	4	4	2	4	2
314	1115	2023-04-18 12:42:28	5	5	5	5	5	5	5	3	3	5	5	4.2	4.6	5	7	7	4	5.75	7	7	1	7	5.5	7	7	7	7	7	7	7	7	7	7	6.31	男	乡村	2022级	5	5	5	5	5	5	5	1	5	3
244	1125	2023-04-18 10:40:33	4	4	4	4	4	4	4	3	3	3	3	3.2	3.6	4	4	6	2	4	4	4	2	5	3.75	4	5	6	5	5	6	6	2	6	5	4.44	女	乡村	2020级	4	3	4	2	3	3	3.17	3	3	3
248	1139	2023-04-18 10:41:10	3	4	4	4	4	3.8	4	2	2	3	3	2.8	3.3	4	5	4	4	4.25	4	4	4	4	4	5	5	6	5	5.25	4	4	4	4	4	4.38	女	乡村	2020级	3	3	3	2	2	3	2.67	3	3	4
246	1160	2023-04-18 10:40:52	3	3	4	4	3	3.4	4	3	3	3	5	3.6	3.5	6	6	5	6	5.75	6	4	2	5	4.25	5	5	3	6	4.75	6	6	3	5	5	4.94	男	乡村	2020级	4	4	4	3	3	4	3.67	4	4	4
247	1161	2023-04-18 10:41:05	3	4	4	4	4	3.8	4	3	3	4	4	3.6	3.7	4	4	4	4	4	4	4	4	4	4	4	4	4	4	4	4	4	4	4	4	4	女	乡村	2020级	3	3	3	3	3	3	3	3	3	3
250	1169	2023-04-18 10:41:41	2	4	4	3	4	3.4	4	3	3	4	4	3.6	3.5	5	5	5	5	5	5	5	4	4	4.5	4	5	5	6	5	4	4	3	4	3.75	4.56	男	乡村	2020级	3	3	3	4	3	3	3.17	3	3	3
249	1180	2023-04-18 10:41:10	2	2	1	1	3	1.8	4	2	2	3	2	2.6	2.2	5	4	4	6	4.75	5	4	4	3	4	3	4	4	5	4	5	4	3	3	3.75	4.13	男	乡村	2020级	2	2	3	4	2	4	2.83	4	3	3
514	1182	2023-04-19 18:53:53	2	2	2	2	2	2	4	3	4	4	4	3.8	2.9	6	6	2	6	5	6	6	2	6	5	6	6	2	6	5	6	6	2	6	5	5	女	乡村	2020级	4	4	3	2	4	4	3.5	3	4	4
257	1189	2023-04-18 10:43:40	2	3	3	3	4	3	4	3	4	4	4	3.8	3.4	5	4	5	4	4.5	4	4	3	5	4	4	4	5	5	4.5	4	4	4	4	4	4.25	男	乡村	2020级	3	3	3	3	4	3	3.17	3	2	3
251	1190	2023-04-18 10:41:59	4	4	4	4	4	4	4	4	4	4	4	4	4	5	6	6	6	5.75	6	6	2	6	5	6	6	2	6	5	6	6	6	6	6	5.44	男	乡村	2020级	4	4	4	4	4	4	4	2	2	4
272	1194	2023-04-18 10:55:38	2	2	2	2	4	2.4	4	4	3	4	4	3.8	3.1	6	5	5	6	5.5	6	6	2	6	5	4	6	2	6	4.5	4	4	3	4	3.75	4.69	女	城镇	2022级	4	4	1	1	4	4	3	4	4	3
647	1228	2023-04-21 08:55:32	2	2	2	2	2	2	2	2	2	2	2	2	2	6	6	2	6	5	6	6	2	6	5	6	6	2	6	5	6	6	2	6	5	5	男	乡村	2022级	2	2	2	2	2	2	2	4	4	4
253	1232	2023-04-18 10:42:45	2	4	4	3	4	3.4	4	2	2	2	3	2.6	3	5	5	4	5	4.75	5	4	5	4	4.5	4	5	3	5	4.25	2	5	3	4	3.5	4.25	女	乡村	2020级	4	2	2	4	3	2	2.83	4	3	2
260	1287	2023-04-18 10:43:44	4	4	4	3	4	3.8	4	4	4	4	4	4	3.9	5	5	6	6	5.5	6	6	2	6	5	6	6	6	6	6	6	6	3	4	4.75	5.31	男	乡村	2020级	4	4	4	4	4	4	4	4	4	4
255	1297	2023-04-18 10:43:24	3	4	4	4	4	3.8	4	3	4	4	4	3.8	3.8	4	4	6	4	4.5	6	4	4	6	5	6	6	4	4	5	4	5	4	5	4.5	4.75	男	城镇	2020级	4	4	4	3	4	3	3.67	3	4	3
256	1305	2023-04-18 10:43:29	3	4	3	3	5	3.6	5	3	3	4	5	4	3.8	6	5	4	3	4.5	6	5	4	4	4.75	5	5	5	5	5	6	4	4	4	4.5	4.69	女	乡村	2020级	4	3	3	4	2	4	3.33	4	2	2
258	1341	2023-04-18 10:43:42	4	4	4	4	4	4	5	4	2	4	4	3.8	3.9	7	7	7	6	6.75	6	5	1	6	4.5	6	5	4	5	5	6	4	3	3	4	5.06	男	乡村	2020级	4	4	4	4	4	3	3.83	5	5	4
648	1344	2023-04-21 09:08:26	3	3	3	3	3	3	3	3	3	3	3	3	3	4	4	4	4	4	4	4	4	4	4	4	4	4	4	4	4	4	4	4	4	4	男	乡村	2022级	3	3	3	3	3	3	3	3	3	4
268	1455	2023-04-18 10:49:48	3	4	5	4	4	4	4	4	4	5	4	4.2	4.1	5	6	6	6	5.75	6	6	2	6	5	6	6	6	7	6.25	5	6	2	4	4.25	5.31	男	乡村	2020级	5	4	2	4	3	4	3.67	4	3	3
264	1484	2023-04-18 10:47:05	3	3	3	3	5	3.4	4	3	4	4	4	3.8	3.6	5	6	6	6	5.75	7	5	3	5	5	4	5	5	5	4.75	5	5	4	5	4.75	5.06	女	城镇	2020级	3	3	4	4	4	4	3.67	3	3	3
96	1727	2023-04-13 10:24:59	2	4	5	4	4	3.8	4	4	4	4	4	4	3.9	2	2	6	2	3	6	5	3	5	4.75	5	5	2	5	4.25	6	5	3	5	4.75	4.19	男	城镇	2021级	4	4	4	4	4	4	4	4	4	2
320	1815	2023-04-18 12:51:20	4	4	4	4	4	4	4	4	4	4	4	4	4	6	5	6	5	5.5	6	5	3	4	4.5	6	6	3	5	5	6	6	3	5	5	5	男	乡村	2022级	4	3	4	3	3	4	3.5	3	4	3
270	1868	2023-04-18 10:52:56	4	4	4	4	4	4	4	4	3	3	3	3.4	3.7	5	5	5	4	4.75	4	3	2	5	3.5	4	4	6	4	4.5	3	3	5	4	3.75	4.13	女	乡村	2020级	3	2	2	2	3	3	2.5	3	3	3
499	2260	2023-04-18 15:39:12	1	3	3	2	3	2.4	3	3	2	3	3	2.8	2.6	4	4	4	4	4	4	4	4	4	4	4	4	4	4	4	4	4	4	4	4	4	男	城镇	2022级	3	3	4	3	2	3	3	4	5	3
322	2469	2023-04-18 12:55:43	5	5	5	5	5	5	5	5	5	5	5	5	5	6	6	7	1	5	6	7	3	5	5.25	6	6	7	7	6.5	7	6	2	5	5	5.44	男	城镇	2022级	5	5	2	2	5	5	4	5	4	5
649	2500	2023-04-21 09:16:15	5	5	5	5	5	5	5	5	5	5	5	5	5	7	4	7	4	5.5	4	4	4	4	4	4	4	4	4	4	4	4	4	4	4	4.38	女	乡村	2022级	5	5	5	3	5	5	4.67	3	3	3
508	2686	2023-04-18 16:08:36	3	5	5	5	5	4.6	5	5	3	4	5	4.4	4.5	6	6	6	6	6	4	4	4	4	4	4	4	4	4	4	4	4	4	4	4	4.5	女	乡村	2022级	4	3	4	3	3	3	3.33	3	3	3
281	2712	2023-04-18 11:07:18	3	4	4	4	4	3.8	4	3	4	4	4	3.8	3.8	3	3	4	4	3.5	3	5	4	4	4	5	5	3	3	4	4	5	3	5	4.25	3.94	男	乡村	2020级	4	3	2	2	4	4	3.17	2	2	2
650	3208	2023-04-21 09:27:25	3	3	2	3	5	3.2	3	4	3	4	3	3.4	3.3	3	3	4	2	3	4	3	4	2	3.25	4	4	5	4	4.25	4	3	4	3	3.5	3.5	男	乡村	2022级	4	3	4	3	4	3	3.5	2	3	2
511	3473	2023-04-18 16:43:59	4	4	3	3	4	3.6	5	5	4	4	4	4.4	4	4	5	5	4	4.5	5	5	3	5	4.5	4	5	4	4	4.25	4	4	4	5	4.25	4.38	男	城镇	2022级	2	4	4	5	4	3	3.67	2	2	2
653	4330	2023-04-21 11:29:05	3	3	3	3	3	3	3	3	3	3	3	3	3	4	4	4	4	4	4	4	4	4	4	4	4	4	4	4	4	4	4	4	4	4	男	乡村	2022级	3	3	3	3	3	3	3	3	3	3
319	6999	2023-04-18 12:50:36	4	4	4	4	4	4	4	4	4	4	4	4	4	6	6	2	6	5	6	6	2	6	5	3	3	5	3	3.5	5	5	3	5	4.5	4.5	男	城镇	2022级	4	4	4	3	2	2	3.17	4	4	4
[truncated: 5 more columns]
