# Supplementary material for: Developing and validating a Domain-specific Grit Scale for College Athletic Students
Source: Sci Rep. 2024 May 24;14:11897. doi: 10.1038/s41598-024-62771-z (PMC11126736; doi:10.1038/s41598-024-62771-z)
Supplement: Supplementary file 2 — Supplementary Information 2. [file 41598_2024_62771_MOESM2_ESM.xlsx]

## Sheet: Sheet1
序号	答题日期	答题时间	T1F1	T1F2	T1F3	T1F4	T1F5	T1F6	T1F7	T1F8	T1F9	T1F10	T1Grit1	T1Grit2	T1Grit3	T1Grit4	T1Grit5	T1Grit6	T1Grit7	T1Grit8	T1Grit9	T1Grit10	T1Grit11	T1Grit12	Gender	Year	BP
489	2023/3/6 14:46:40	520秒	3	3	3	3	3	3	3	3	3	3	3	3	3	3	3	3	3	3	3	3	3	3	女	大三	城镇
198	2023/3/3 10:19:56	2449秒	2	4	4	3	4	4	2	4	2	4	4	2	3	2	3	4	4	4	2	3	4	4	男	大二	乡村
260	2023/3/3 10:44:24	263秒	2	2	2	2	2	2	2	2	2	2	2	2	2	2	2	2	4	4	4	4	4	4	男	大二	乡村
220	2023/3/3 10:29:34	294秒	3	3	3	3	3	3	3	3	2	2	3	3	2	3	3	3	4	3	3	3	3	3	男	大二	城镇
230	2023/3/3 10:31:04	614秒	4	3	3	3	3	4	3	3	3	3	3	3	2	2	3	4	4	4	3	4	4	4	男	大二	城镇
47	2023/3/3 9:44:44	537秒	4	4	4	4	4	4	4	4	4	4	4	4	4	4	4	4	4	4	3	4	4	4	男	大三	乡村
126	2023/3/3 9:50:27	903秒	3	3	3	3	3	3	3	3	3	3	3	3	3	3	3	3	3	3	3	3	3	3	男	大一	乡村
201	2023/3/3 10:24:23	246秒	5	5	5	5	5	5	5	5	5	5	5	5	5	5	5	5	1	1	1	1	1	1	男	大二	城镇
228	2023/3/3 10:30:58	639秒	5	5	5	5	5	5	5	5	5	5	4	5	5	4	5	2	1	1	5	5	5	5	男	大二	乡村
210	2023/3/3 10:27:55	248秒	3	3	3	3	3	3	3	3	3	3	3	3	3	3	3	3	3	3	3	3	3	3	男	大二	乡村
219	2023/3/3 10:29:21	336秒	4	3	2	3	4	4	4	4	3	3	3	3	3	3	3	3	2	3	3	2	3	3	男	大二	乡村
240	2023/3/3 10:34:24	386秒	3	3	3	3	3	4	4	4	4	4	2	2	2	2	3	3	3	3	4	3	4	3	男	大二	城镇
226	2023/3/3 10:30:41	639秒	5	5	5	5	5	5	5	5	5	5	5	5	5	4	5	5	1	1	5	5	5	5	男	大二	乡村
245	2023/3/3 10:35:16	235秒	1	1	1	1	1	1	1	1	1	1	1	1	1	1	1	1	5	5	5	5	5	5	男	大二	乡村
225	2023/3/3 10:30:16	214秒	3	3	3	3	3	3	3	3	3	3	3	3	3	3	3	3	3	3	3	3	3	3	男	大二	乡村
233	2023/3/3 10:31:17	512秒	4	2	3	3	3	3	3	3	3	3	3	4	4	4	3	4	2	2	2	3	3	2	男	大二	乡村
217	2023/3/3 10:28:46	222秒	4	4	4	4	4	3	3	3	3	3	3	3	3	3	3	3	3	3	3	3	3	3	男	大二	城镇
253	2023/3/3 10:37:31	595秒	4	4	4	4	4	2	2	2	2	2	2	2	2	2	2	2	4	4	4	4	4	4	男	大二	城镇
262	2023/3/3 10:47:47	650秒	3	3	3	3	3	4	2	2	2	2	4	4	4	4	2	2	3	3	3	3	3	3	男	大二	城镇
211	2023/3/3 10:28:33	259秒	3	3	3	3	3	3	3	3	3	3	3	3	3	3	3	3	3	3	3	3	3	3	男	大二	乡村
202	2023/3/3 10:24:57	221秒	4	4	4	4	4	4	4	4	4	4	4	4	4	4	4	4	2	2	2	2	2	2	男	大二	城镇
258	2023/3/3 10:42:50	231秒	2	2	2	2	2	3	3	3	3	3	1	1	1	1	1	1	5	5	5	5	5	5	男	大二	乡村
205	2023/3/3 10:26:10	345秒	2	2	2	2	2	3	3	3	3	3	2	2	2	2	2	2	4	4	4	3	3	3	女	大二	乡村
203	2023/3/3 10:25:32	316秒	5	5	5	5	5	5	5	5	5	5	5	5	5	5	5	5	1	1	1	1	1	1	男	大二	乡村
204	2023/3/3 10:25:39	317秒	5	5	5	5	5	5	5	5	5	5	5	5	5	5	1	1	5	5	5	5	5	5	男	大二	乡村
248	2023/3/3 10:35:57	821秒	5	5	5	5	5	5	5	5	5	5	5	5	3	4	5	2	4	4	4	4	4	4	女	大二	乡村
249	2023/3/3 10:36:06	757秒	4	4	4	4	4	4	4	4	4	4	4	4	4	4	4	4	2	2	4	4	4	4	男	大二	乡村
267	2023/3/3 10:52:58	396秒	4	4	4	4	4	4	4	2	3	3	2	3	3	4	3	3	3	4	4	3	2	1	男	大二	乡村
270	2023/3/3 10:58:25	522秒	4	4	4	4	4	4	4	4	4	4	3	4	4	2	4	4	2	2	2	4	4	4	男	大二	乡村
247	2023/3/3 10:35:49	778秒	5	5	5	5	5	5	5	5	5	5	5	5	5	5	5	2	4	4	4	4	4	4	女	大二	乡村
206	2023/3/3 10:26:58	275秒	3	3	3	3	3	3	3	3	3	3	3	3	3	3	3	3	3	3	3	3	3	3	男	大二	乡村
200	2023/3/3 10:23:53	179秒	4	4	4	4	4	4	4	4	4	4	4	4	4	4	4	4	2	2	2	2	2	2	男	大二	城镇
218	2023/3/3 10:29:02	514秒	2	2	2	2	2	4	4	4	4	4	4	4	4	4	4	4	2	2	5	2	5	5	女	大二	城镇
136	2023/3/3 9:51:22	742秒	1	1	4	4	5	4	4	5	5	5	5	5	5	5	5	5	2	4	2	4	4	4	男	大二	乡村
243	2023/3/3 10:34:53	394秒	5	5	5	5	5	5	5	5	5	5	5	5	5	5	5	5	4	4	4	4	4	4	男	大二	乡村
168	2023/3/3 9:59:41	405秒	2	2	2	3	3	3	2	2	3	3	3	3	2	2	2	3	4	4	4	4	3	3	男	大二	乡村
195	2023/3/3 10:16:29	971秒	2	2	2	2	2	3	2	4	2	2	3	2	2	2	2	3	3	3	2	2	3	2	男	大二	乡村
181	2023/3/3 10:02:28	276秒	4	4	4	4	4	3	3	3	3	5	3	3	3	3	3	3	3	3	3	3	3	3	男	大二	乡村
180	2023/3/3 10:01:55	365秒	3	3	3	3	3	3	3	3	3	3	3	3	3	3	3	3	3	3	3	3	3	3	男	大二	乡村
178	2023/3/3 10:01:42	426秒	3	3	3	3	3	3	3	3	3	3	3	3	3	3	3	3	3	3	3	3	3	3	男	大二	乡村
174	2023/3/3 10:00:54	366秒	4	4	4	4	4	4	4	4	4	4	4	4	4	4	4	4	2	2	2	2	2	2	男	大二	乡村
175	2023/3/3 10:01:02	351秒	1	1	1	1	1	5	5	5	5	5	5	5	5	5	5	5	1	1	4	4	4	3	男	大二	乡村
169	2023/3/3 9:59:49	626秒	3	3	3	3	3	3	3	3	3	3	3	3	3	3	3	3	3	3	4	4	4	5	男	大二	乡村
166	2023/3/3 9:59:05	713秒	2	2	2	2	3	3	3	3	3	3	4	2	3	3	3	3	4	4	3	4	3	3	男	大二	城镇
164	2023/3/3 9:58:42	425秒	2	1	3	2	2	1	2	1	3	2	1	2	3	2	4	3	3	3	3	2	3	4	男	大二	乡村
165	2023/3/3 9:58:58	517秒	3	3	3	3	3	3	3	3	3	3	3	2	3	3	3	3	3	3	4	3	4	3	男	大二	乡村
183	2023/3/3 10:03:09	206秒	3	3	3	3	3	3	3	3	3	3	3	3	3	3	3	3	3	3	3	3	3	3	男	大二	乡村
186	2023/3/3 10:05:49	338秒	3	4	3	2	3	3	4	3	2	3	3	4	3	2	3	4	3	4	4	3	3	3	女	大二	城镇
147	2023/3/3 9:53:03	841秒	2	5	5	5	5	5	5	4	2	5	4	4	5	5	5	5	4	4	4	4	4	4	女	大二	乡村
22	2023/3/3 9:42:48	263秒	3	3	3	3	3	3	3	3	3	3	3	3	3	3	3	3	3	3	3	3	3	3	男	大二	乡村
184	2023/3/3 10:03:34	365秒	4	4	4	4	4	4	4	4	4	4	4	4	4	4	4	4	2	2	2	2	2	2	男	大二	乡村
109	2023/3/3 9:48:28	417秒	2	1	2	1	2	1	1	2	1	2	1	2	1	3	1	2	5	4	4	5	4	4	男	大二	乡村
189	2023/3/3 10:10:00	337秒	1	1	1	1	1	1	1	1	1	1	1	1	1	1	1	1	5	5	5	5	5	5	男	大二	城镇
170	2023/3/3 9:59:54	373秒	3	3	3	4	3	4	4	4	4	4	2	3	3	3	3	3	3	4	4	4	4	4	女	大二	乡村
274	2023/3/3 12:28:01	305秒	3	3	3	3	3	3	3	3	3	3	3	3	3	3	3	3	3	3	3	3	3	3	男	大二	城镇
237	2023/3/3 10:33:01	241秒	3	3	3	3	3	3	3	3	3	3	3	3	3	3	3	3	3	3	3	3	3	3	男	大二	乡村
179	2023/3/3 10:01:54	613秒	3	4	5	2	5	2	3	3	3	3	3	3	3	3	4	4	3	2	4	4	4	4	女	大二	城镇
133	2023/3/3 9:50:51	635秒	2	4	2	3	2	3	3	3	3	3	2	2	3	4	2	2	4	4	4	4	4	4	男	大二	乡村
185	2023/3/3 10:04:31	807秒	2	2	2	2	2	2	2	2	2	2	2	2	2	2	2	2	4	4	4	4	4	4	男	大二	乡村
163	2023/3/3 9:58:19	1065秒	3	4	4	2	5	5	4	4	4	4	4	2	4	3	2	4	4	4	4	4	5	5	女	大二	乡村
171	2023/3/3 9:59:59	224秒	3	3	3	3	3	3	3	3	3	3	3	3	3	3	3	3	3	3	3	3	3	3	男	大二	城镇
197	2023/3/3 10:19:39	403秒	2	2	2	2	2	2	2	2	2	2	2	2	2	2	2	4	4	4	4	4	4	4	男	大二	乡村
177	2023/3/3 10:01:34	442秒	3	3	3	3	3	3	3	3	3	3	3	3	3	3	3	3	3	3	3	3	3	3	男	大二	乡村
160	2023/3/3 9:56:40	253秒	3	3	3	3	3	3	3	3	3	3	3	3	3	3	3	3	3	3	3	3	3	3	女	大二	乡村
158	2023/3/3 9:56:19	225秒	3	3	3	3	3	3	3	3	3	3	3	3	3	3	3	3	3	3	3	3	3	3	男	大二	城镇
190	2023/3/3 10:10:28	249秒	3	3	3	3	3	3	3	3	3	3	3	3	3	3	3	3	3	3	3	3	3	3	女	大二	乡村
273	2023/3/3 11:49:54	709秒	5	5	5	5	5	5	5	5	5	5	5	5	5	5	5	5	1	1	5	5	5	5	男	大二	乡村
191	2023/3/3 10:11:27	453秒	3	3	3	3	3	3	3	3	2	4	3	3	3	3	3	3	3	3	3	3	4	3	男	大二	乡村
227	2023/3/3 10:30:56	404秒	5	5	5	5	5	5	5	5	5	5	5	5	5	5	5	5	4	4	4	4	4	4	男	大二	乡村
188	2023/3/3 10:09:05	292秒	3	4	3	3	4	3	4	3	4	3	4	3	4	3	3	4	3	2	3	2	3	2	男	大二	乡村
192	2023/3/3 10:11:37	279秒	3	3	3	3	3	3	3	3	3	3	3	3	3	3	3	3	3	3	3	3	3	3	男	大二	乡村
264	2023/3/3 10:49:22	254秒	4	4	4	4	4	4	4	4	4	4	4	4	4	4	4	4	2	2	2	2	2	2	男	大二	乡村
196	2023/3/3 10:18:46	382秒	5	5	5	5	5	5	5	5	5	5	2	2	2	2	2	2	4	4	4	4	4	4	男	大二	城镇
176	2023/3/3 10:01:16	282秒	5	3	3	3	3	3	3	3	3	3	3	3	3	3	3	3	3	3	3	3	3	3	男	大二	乡村
182	2023/3/3 10:03:07	463秒	3	3	3	3	3	4	3	3	4	3	3	3	4	4	4	4	3	2	3	3	2	2	男	大二	乡村
173	2023/3/3 10:00:51	502秒	2	2	2	4	4	3	4	2	2	2	4	4	2	2	4	2	4	4	5	5	5	4	男	大二	城镇
172	2023/3/3 10:00:48	271秒	3	3	3	3	3	3	3	3	3	3	3	3	3	3	3	3	3	3	3	3	3	3	男	大二	乡村
252	2023/3/3 10:37:04	326秒	3	3	3	3	3	3	3	3	3	3	3	3	3	3	3	3	3	3	3	3	3	3	男	大二	乡村
199	2023/3/3 10:20:10	533秒	3	3	3	3	3	3	3	3	3	3	3	3	3	3	3	3	3	3	3	3	3	3	男	大二	乡村
208	2023/3/3 10:27:35	316秒	3	3	3	3	3	3	3	3	3	3	3	3	3	3	3	3	3	3	3	3	3	3	男	大二	乡村
246	2023/3/3 10:35:16	542秒	3	3	3	3	3	4	4	4	4	4	2	2	2	2	2	2	4	4	4	4	4	4	男	大二	乡村
193	2023/3/3 10:12:35	975秒	3	4	4	4	4	4	4	4	4	4	3	4	4	4	4	4	3	3	3	4	4	4	男	大二	乡村
259	2023/3/3 10:42:54	330秒	3	3	3	3	3	3	3	3	3	3	3	3	3	3	3	3	3	3	3	3	3	3	男	大二	城镇
161	2023/3/3 9:58:11	309秒	2	2	2	2	2	4	4	4	4	4	4	4	4	4	4	4	2	2	4	4	4	4	女	大二	城镇
251	2023/3/3 10:36:37	274秒	3	3	3	3	3	3	3	3	3	3	4	3	4	3	3	3	3	3	3	3	3	3	女	大二	乡村
194	2023/3/3 10:16:21	1441秒	2	3	3	3	5	5	5	5	5	5	4	4	4	4	4	4	5	5	4	5	3	3	男	大二	城镇
261	2023/3/3 10:44:50	449秒	4	4	4	4	4	4	4	4	4	4	4	4	4	4	4	4	2	2	3	4	4	4	男	大二	城镇
254	2023/3/3 10:38:56	277秒	3	3	3	3	3	3	3	3	3	3	3	3	3	3	3	3	3	3	3	3	3	3	女	大二	乡村
255	2023/3/3 10:39:40	780秒	2	2	2	2	2	2	2	2	2	2	3	3	3	3	3	3	3	3	3	3	3	3	女	大二	乡村
266	2023/3/3 10:52:14	746秒	3	4	4	3	3	4	4	4	3	3	3	4	3	4	3	2	4	3	3	5	5	5	女	大二	乡村
232	2023/3/3 10:31:17	355秒	3	3	3	3	3	3	3	3	3	3	4	4	4	3	3	3	3	3	3	3	3	3	女	大二	乡村
216	2023/3/3 10:28:44	216秒	3	3	3	3	3	3	3	3	3	3	3	3	3	3	3	3	3	3	3	3	3	3	男	大二	城镇
256	2023/3/3 10:39:48	296秒	2	2	2	2	2	2	2	2	2	2	2	2	2	2	2	2	4	4	4	4	4	4	女	大二	乡村
207	2023/3/3 10:27:28	196秒	2	2	2	2	2	2	2	2	2	2	2	2	2	2	2	2	4	4	4	4	4	4	男	大二	城镇
223	2023/3/3 10:30:07	355秒	3	3	3	3	3	3	3	3	3	3	3	3	3	3	3	3	3	3	3	3	3	3	男	大二	城镇
229	2023/3/3 10:30:58	321秒	3	3	3	3	3	3	3	3	3	3	3	3	3	3	3	3	3	3	3	3	3	3	男	大二	乡村
214	2023/3/3 10:28:37	249秒	4	4	3	4	4	4	3	4	3	4	4	4	4	3	4	3	2	2	2	3	3	2	男	大二	乡村
265	2023/3/3 10:51:15	193秒	2	2	2	2	2	3	3	3	3	2	2	2	2	3	3	3	3	4	4	4	4	4	男	大二	城镇
236	2023/3/3 10:32:52	525秒	2	3	3	3	3	4	4	4	4	4	4	4	4	4	4	4	2	2	4	4	4	4	男	大二	乡村
213	2023/3/3 10:28:36	268秒	3	3	3	3	3	3	3	3	3	3	3	3	3	3	3	3	3	3	3	3	3	3	男	大二	城镇
271	2023/3/3 11:02:54	1401秒	2	2	2	2	2	2	2	2	1	2	2	2	3	3	2	2	4	4	4	4	4	4	男	大二	乡村
244	2023/3/3 10:35:11	663秒	4	4	4	4	4	2	2	2	2	2	4	4	4	4	3	3	3	3	3	3	3	3	男	大二	乡村
257	2023/3/3 10:42:16	202秒	2	3	3	2	3	3	2	3	2	3	3	2	3	3	3	2	3	4	4	3	4	4	男	大二	乡村
239	2023/3/3 10:34:17	609秒	3	3	4	4	4	3	3	2	2	4	2	3	2	3	3	2	3	3	4	3	4	3	男	大二	乡村
222	2023/3/3 10:29:40	340秒	2	2	2	2	2	4	4	4	4	4	4	4	4	4	4	4	2	2	3	4	4	4	男	大二	乡村
263	2023/3/3 10:47:49	1345秒	2	2	2	4	4	4	4	4	4	4	4	4	4	4	4	4	2	2	2	2	2	2	男	大二	乡村
221	2023/3/3 10:29:37	286秒	3	3	3	3	3	3	3	3	3	3	3	3	3	3	3	3	3	3	3	3	3	3	男	大二	乡村
231	2023/3/3 10:31:16	242秒	5	4	4	4	4	3	3	3	3	3	3	3	3	3	3	3	3	3	3	3	3	3	男	大二	乡村
235	2023/3/3 10:32:09	470秒	2	2	2	2	2	4	4	4	4	4	4	4	4	4	4	4	2	2	4	4	4	4	男	大二	乡村
215	2023/3/3 10:28:38	271秒	2	2	2	2	2	3	3	3	3	2	2	2	2	2	4	3	3	3	4	3	2	3	男	大二	乡村
242	2023/3/3 10:34:44	627秒	2	3	2	3	2	3	3	2	3	2	2	2	3	2	2	3	4	4	4	3	4	3	男	大二	乡村
238	2023/3/3 10:33:02	386秒	4	4	4	4	4	3	4	3	3	3	3	3	4	4	3	3	3	3	2	2	4	4	男	大二	乡村
209	2023/3/3 10:27:40	213秒	3	4	4	3	4	3	4	3	4	4	3	4	3	4	3	4	3	2	3	2	3	2	男	大二	城镇
250	2023/3/3 10:36:10	548秒	3	3	3	3	3	3	3	3	3	3	3	3	3	3	3	3	3	3	3	3	3	3	男	大二	乡村
212	2023/3/3 10:28:33	264秒	2	2	2	2	2	2	2	2	2	2	2	2	2	2	2	2	4	4	4	4	4	4	男	大二	乡村
241	2023/3/3 10:34:43	349秒	3	3	3	3	3	3	3	3	3	3	3	3	3	3	3	3	3	3	3	3	3	3	男	大二	乡村
268	2023/3/3 10:53:28	441秒	3	3	3	3	3	3	4	3	3	3	3	3	3	3	3	3	3	3	3	3	3	3	男	大二	城镇
224	2023/3/3 10:30:16	486秒	3	3	3	3	3	3	3	3	3	3	3	3	3	3	3	3	3	3	3	3	3	3	女	大二	乡村
510	2023/3/6 17:33:44	570秒	4	4	4	4	4	5	5	5	5	5	5	5	5	5	5	5	1	1	5	5	5	5	女	大一	乡村
293	2023/3/3 13:49:38	349秒	3	3	4	3	3	4	4	5	3	4	3	2	2	3	2	2	3	4	4	5	5	5	男	大一	乡村
464	2023/3/6 14:36:34	265秒	2	2	2	2	2	2	2	2	2	2	2	2	2	2	2	2	4	4	4	4	4	4	男	大一	城镇
269	2023/3/3 10:53:38	362秒	3	3	3	3	3	3	3	3	3	3	3	3	3	3	3	3	3	3	3	3	3	3	男	大一	乡村
70	2023/3/3 9:45:53	654秒	4	3	5	3	5	5	4	5	3	3	4	5	5	5	5	4	4	4	4	4	4	4	男	大一	乡村
506	2023/3/6 16:28:00	199秒	4	4	4	4	4	4	4	4	4	4	4	4	4	4	4	4	2	2	2	2	2	2	女	大一	乡村
404	2023/3/3 13:59:18	1043秒	3	4	4	4	4	4	4	3	3	4	4	2	4	4	3	4	4	2	4	2	2	3	男	大一	城镇
507	2023/3/6 16:32:33	441秒	1	1	1	1	1	1	1	1	1	1	1	1	1	1	1	1	5	5	5	5	5	5	女	大一	乡村
476	2023/3/6 14:42:03	735秒	2	2	3	2	5	3	4	3	3	3	3	2	3	3	2	4	4	4	4	4	4	4	女	大一	乡村
512	2023/3/6 17:45:05	905秒	2	4	3	2	3	3	3	3	3	3	2	2	2	2	2	2	2	3	3	3	3	3	女	大一	乡村
525	2023/3/6 21:38:47	536秒	3	5	5	5	5	5	5	5	5	5	5	3	3	5	5	5	1	1	1	1	5	5	男	大一	乡村
495	2023/3/6 15:02:52	667秒	1	3	1	1	1	1	1	1	1	1	1	1	1	1	1	1	5	3	3	4	3	3	男	大一	城镇
513	2023/3/6 17:45:11	2465秒	4	4	4	4	4	4	4	4	4	4	4	4	4	4	4	4	2	2	2	3	4	4	男	大一	乡村
509	2023/3/6 16:36:57	947秒	5	5	5	5	5	5	5	5	5	5	5	5	5	5	5	5	5	5	4	5	5	5	男	大一	城镇
524	2023/3/6 21:38:44	319秒	3	3	3	3	3	3	3	3	3	3	3	3	3	3	3	3	3	3	3	3	3	3	男	大一	乡村
484	2023/3/6 14:44:45	687秒	5	5	5	5	5	5	5	5	5	5	5	5	5	5	5	5	5	5	3	5	5	5	男	大一	乡村
508	2023/3/6 16:36:27	359秒	3	3	3	3	3	3	3	3	3	3	3	3	3	3	3	3	3	3	3	3	3	3	女	大一	城镇
491	2023/3/6 14:50:22	617秒	3	3	3	3	3	3	3	3	3	3	3	3	3	3	3	3	3	3	2	4	4	4	女	大一	乡村
500	2023/3/6 15:11:44	545秒	3	3	3	3	3	3	3	3	3	3	3	3	3	3	3	3	3	3	3	3	3	3	男	大一	乡村
482	2023/3/6 14:43:51	1001秒	4	4	4	4	4	5	5	5	5	5	4	4	5	5	4	4	4	5	5	5	5	5	男	大一	乡村
497	2023/3/6 15:04:56	1182秒	5	5	5	5	5	5	5	5	5	5	5	5	5	1	5	5	5	5	5	5	5	5	男	大一	城镇
470	2023/3/6 14:39:21	1021秒	4	4	5	4	5	5	4	5	4	5	5	5	5	4	4	5	3	3	4	5	4	4	男	大一	乡村
481	2023/3/6 14:43:49	454秒	5	5	5	5	5	5	5	5	5	5	5	5	5	5	5	5	1	1	1	5	1	1	男	大一	城镇
501	2023/3/6 15:14:06	536秒	5	5	5	5	5	5	5	5	5	5	5	5	5	5	5	5	1	1	1	1	1	1	男	大一	乡村
450	2023/3/6 14:32:28	347秒	4	4	4	4	4	4	4	4	4	4	4	4	4	4	4	4	2	2	2	2	5	5	男	大一	乡村
473	2023/3/6 14:41:02	548秒	3	3	3	3	3	4	4	4	4	4	3	2	2	2	2	2	3	3	3	3	3	3	女	大一	乡村
483	2023/3/6 14:44:15	244秒	3	3	3	3	3	5	5	3	3	3	4	3	3	3	3	3	3	3	3	3	3	3	女	大一	乡村
487	2023/3/6 14:46:14	1076秒	2	2	2	2	3	3	3	3	3	3	3	2	4	4	4	3	3	3	3	3	3	3	女	大一	乡村
493	2023/3/6 14:50:46	1107秒	4	4	4	4	4	4	2	2	4	4	4	4	2	2	4	4	4	4	3	4	4	4	男	大一	乡村
515	2023/3/6 17:54:05	795秒	3	3	3	3	4	3	4	4	4	4	4	3	3	4	4	4	3	4	3	4	4	4	男	大一	乡村
475	2023/3/6 14:41:45	539秒	4	4	4	4	4	4	4	4	4	4	4	4	4	4	4	4	2	2	4	4	4	4	女	大一	乡村
511	2023/3/6 17:42:53	484秒	5	5	5	5	5	5	5	5	5	5	5	5	5	5	5	5	3	4	3	5	5	5	男	大一	城镇
438	2023/3/6 14:27:12	249秒	2	2	2	2	2	2	2	2	2	2	2	2	2	2	2	2	4	4	4	4	4	4	男	大一	乡村
519	2023/3/6 18:30:55	282秒	5	5	5	5	5	5	5	5	5	5	5	5	5	5	5	5	1	1	1	1	1	1	男	大一	城镇
518	2023/3/6 18:29:32	441秒	3	4	2	3	2	2	3	3	4	2	2	3	4	3	2	3	2	3	4	3	2	3	男	大一	乡村
459	2023/3/6 14:34:53	729秒	5	5	5	5	5	5	5	3	5	5	4	4	3	3	3	5	3	3	3	4	5	5	女	大一	乡村
441	2023/3/6 14:29:08	393秒	4	4	4	4	4	4	4	4	4	4	4	4	4	4	4	4	2	2	2	2	2	2	女	大一	乡村
517	2023/3/6 18:28:18	360秒	2	2	2	2	2	4	3	3	3	3	3	3	3	3	3	3	3	3	3	3	3	3	男	大一	乡村
460	2023/3/6 14:35:18	198秒	5	5	5	5	5	5	5	5	5	5	5	5	5	5	5	5	1	1	1	1	1	1	女	大一	城镇
520	2023/3/6 18:37:21	828秒	2	4	5	5	5	5	5	5	5	5	5	2	2	5	5	2	1	1	1	1	4	4	男	大一	城镇
496	2023/3/6 15:03:00	301秒	2	1	2	1	2	2	1	2	1	2	2	1	2	2	2	1	4	4	4	5	4	4	男	大一	乡村
467	2023/3/6 14:38:02	306秒	3	3	3	3	3	3	3	3	3	3	3	3	3	3	3	3	3	3	3	3	3	3	女	大一	乡村
462	2023/3/6 14:36:22	304秒	5	5	5	5	5	5	5	5	5	5	5	5	5	5	5	5	4	4	4	4	4	4	男	大一	乡村
455	2023/3/6 14:33:38	592秒	4	4	4	4	4	3	3	3	3	3	3	3	3	3	3	3	3	3	3	3	3	3	女	大一	乡村
443	2023/3/6 14:29:27	390秒	2	2	2	2	2	2	2	2	2	2	2	2	2	2	2	2	4	4	4	4	4	4	男	大一	乡村
516	2023/3/6 17:59:34	498秒	3	4	4	4	4	4	4	3	3	3	3	3	3	3	3	3	3	3	2	4	4	3	男	大一	乡村
452	2023/3/6 14:32:56	617秒	3	3	3	3	3	3	3	3	3	3	3	3	4	4	3	3	3	3	3	3	3	3	男	大一	乡村
457	2023/3/6 14:34:28	621秒	4	4	4	4	4	4	4	4	4	4	4	4	4	4	2	2	4	4	4	4	4	4	女	大一	乡村
474	2023/3/6 14:41:35	1089秒	2	3	3	2	4	3	2	3	3	3	4	2	3	5	2	4	4	4	3	4	3	3	男	大一	乡村
461	2023/3/6 14:35:20	343秒	3	3	3	3	3	3	3	3	3	3	3	3	3	3	3	3	3	3	3	3	3	3	男	大一	乡村
469	2023/3/6 14:38:47	788秒	4	4	4	4	4	4	3	4	2	4	4	4	4	4	4	2	4	4	3	4	4	4	女	大一	乡村
477	2023/3/6 14:42:16	1158秒	3	4	3	3	4	4	3	3	3	3	4	4	3	3	3	4	3	3	3	2	3	3	女	大一	乡村
449	2023/3/6 14:32:20	580秒	4	4	4	4	4	5	5	5	5	5	5	5	5	5	5	5	1	1	5	5	5	5	男	大一	城镇
453	2023/3/6 14:33:05	621秒	3	3	3	3	3	3	3	3	3	2	3	3	3	3	3	3	3	3	3	3	3	3	男	大一	乡村
444	2023/3/6 14:30:46	486秒	3	3	3	3	3	3	3	3	3	3	2	3	3	3	3	3	4	4	4	5	5	5	男	大一	乡村
521	2023/3/6 18:48:16	605秒	4	4	4	4	4	4	4	4	4	4	4	4	4	4	4	4	3	3	3	5	3	4	女	大一	乡村
479	2023/3/6 14:42:36	507秒	4	4	4	4	4	4	4	4	4	4	4	4	4	4	4	4	2	2	2	2	2	2	女	大一	城镇
486	2023/3/6 14:46:03	718秒	3	3	3	3	3	3	3	3	3	3	3	3	3	3	3	3	3	3	4	4	4	4	男	大一	乡村
504	2023/3/6 15:38:40	631秒	3	3	4	4	4	4	4	4	4	4	4	4	4	4	4	4	3	3	2	3	3	3	男	大一	乡村
498	2023/3/6 15:05:41	994秒	1	1	1	1	1	1	1	1	1	1	1	1	1	1	1	1	5	5	5	5	5	5	男	大一	乡村
446	2023/3/6 14:31:26	351秒	4	4	4	4	4	4	4	4	4	4	4	4	4	4	4	4	2	2	5	5	5	5	男	大一	城镇
437	2023/3/6 14:26:03	202秒	3	3	3	3	3	3	3	3	3	3	3	3	3	3	3	3	3	3	3	3	3	3	女	大一	乡村
502	2023/3/6 15:25:46	735秒	4	4	4	4	4	5	5	5	5	5	4	4	4	3	4	4	4	4	4	4	4	4	男	大一	乡村
466	2023/3/6 14:37:35	879秒	5	5	5	5	5	5	5	5	5	5	5	5	5	5	5	5	1	1	5	5	5	5	男	大一	城镇
454	2023/3/6 14:33:21	638秒	5	5	5	5	5	5	5	5	5	5	5	5	5	5	5	5	5	5	3	3	4	4	男	大一	城镇
456	2023/3/6 14:33:43	370秒	3	3	3	3	3	3	3	3	3	3	3	3	3	3	3	3	3	3	4	4	4	4	男	大一	城镇
445	2023/3/6 14:30:58	494秒	2	4	4	4	4	4	4	4	4	4	4	2	2	3	2	2	4	4	4	4	4	4	女	大一	乡村
439	2023/3/6 14:28:47	374秒	5	5	5	5	5	5	5	5	5	5	5	5	5	5	5	5	1	1	1	1	1	1	女	大一	乡村
440	2023/3/6 14:28:54	364秒	3	3	3	3	3	3	3	3	3	3	3	3	3	3	3	3	3	3	3	3	3	4	男	大一	城镇
451	2023/3/6 14:32:36	555秒	4	4	4	4	4	4	4	4	4	4	4	4	4	4	2	4	2	2	2	2	1	1	女	大一	乡村
499	2023/3/6 15:11:06	765秒	4	4	4	4	3	3	3	3	3	3	3	3	3	3	3	3	4	4	5	4	4	4	女	大一	乡村
468	2023/3/6 14:38:22	942秒	4	4	4	3	4	4	4	4	4	4	4	4	3	3	2	4	4	4	3	4	3	3	女	大一	乡村
488	2023/3/6 14:46:19	241秒	3	3	3	3	3	3	3	3	3	3	3	3	3	3	3	3	3	3	3	3	3	3	男	大一	乡村
480	2023/3/6 14:43:37	543秒	3	3	4	3	4	4	4	4	4	4	3	3	3	3	3	3	3	3	3	3	3	3	男	大一	乡村
485	2023/3/6 14:45:25	296秒	2	2	2	2	2	2	2	2	2	2	2	2	2	2	2	2	4	4	4	4	4	4	男	大一	乡村
472	2023/3/6 14:40:35	1077秒	4	4	4	4	4	4	4	4	4	4	4	4	4	3	4	4	3	4	4	4	4	4	男	大一	乡村
458	2023/3/6 14:34:31	393秒	3	3	3	3	3	3	3	3	3	3	3	3	3	3	3	3	3	3	3	3	3	3	男	大一	乡村
447	2023/3/6 14:32:10	599秒	5	5	5	5	5	5	5	5	5	5	5	5	5	5	5	5	1	1	1	1	5	5	男	大一	城镇
523	2023/3/6 20:17:01	622秒	3	3	3	3	3	3	3	3	3	3	3	3	3	3	3	3	3	3	3	3	3	3	男	大一	乡村
503	2023/3/6 15:34:15	217秒	3	3	3	3	3	3	3	3	3	5	3	3	3	3	3	3	3	3	3	3	3	3	男	大一	乡村
514	2023/3/6 17:53:59	859秒	1	1	1	1	1	1	1	1	1	1	3	3	3	3	3	3	3	3	3	3	3	3	男	大一	乡村
494	2023/3/6 14:52:44	1181秒	4	4	4	4	4	4	4	4	4	4	4	4	4	4	4	4	4	4	4	4	4	4	女	大一	乡村
522	2023/3/6 19:10:51	451秒	5	5	5	5	5	5	5	5	5	5	5	5	5	5	5	5	1	1	1	1	1	1	男	大一	乡村
442	2023/3/6 14:29:17	408秒	4	4	4	4	4	4	4	4	4	4	4	4	4	4	4	4	2	2	3	2	5	5	男	大一	乡村
463	2023/3/6 14:36:28	800秒	2	2	3	3	3	4	2	2	3	3	3	3	3	3	3	3	3	3	3	4	4	3	女	大一	乡村
490	2023/3/6 14:47:14	279秒	3	3	3	3	3	3	3	3	3	3	3	3	3	3	3	3	3	3	3	3	3	3	女	大一	乡村
492	2023/3/6 14:50:34	447秒	4	4	4	4	4	4	4	4	4	4	4	4	4	2	4	4	2	2	4	4	4	4	女	大一	城镇
478	2023/3/6 14:42:24	1200秒	3	4	4	3	5	4	3	3	2	4	4	4	4	3	3	3	3	3	3	4	3	3	女	大一	乡村
465	2023/3/6 14:37:02	495秒	2	2	2	3	3	3	3	3	3	3	3	3	3	3	1	1	5	5	5	5	5	5	男	大一	乡村
505	2023/3/6 16:08:57	257秒	1	1	1	1	1	3	3	3	3	3	3	3	3	3	3	3	3	3	3	3	3	3	男	大一	乡村
448	2023/3/6 14:32:13	588秒	3	3	3	3	3	4	3	3	3	3	3	3	3	3	3	3	3	3	4	4	4	4	男	大一	城镇
526	2023/3/11 9:17:58	255秒	3	3	3	3	3	3	3	3	3	3	3	3	3	3	3	3	3	3	3	3	3	3	女	大一	乡村
23	2023/3/3 9:42:54	456秒	2	2	3	2	3	2	2	3	2	3	2	3	2	2	2	2	3	4	4	4	4	4	男	大一	乡村
121	2023/3/3 9:50:02	821秒	2	2	5	5	2	2	2	2	2	2	5	1	3	5	5	5	2	2	1	3	2	2	男	大一	城镇
148	2023/3/3 9:53:12	1076秒	3	3	3	3	2	3	2	3	2	4	4	4	4	4	4	4	2	2	2	4	3	3	女	大一	乡村
85	2023/3/3 9:46:35	668秒	2	2	2	2	2	2	2	2	3	3	2	3	3	3	4	4	4	3	2	3	3	3	男	大一	乡村
59	2023/3/3 9:45:15	600秒	2	2	2	2	1	2	2	1	2	2	3	3	2	2	2	3	3	3	3	2	2	2	女	大一	城镇
141	2023/3/3 9:52:22	1010秒	2	2	3	2	4	4	2	2	2	2	2	2	3	3	3	3	4	4	3	4	4	4	男	大一	乡村
105	2023/3/3 9:47:56	745秒	4	4	4	3	4	3	2	3	2	3	3	3	3	3	3	3	3	3	2	3	3	3	男	大一	乡村
76	2023/3/3 9:46:14	650秒	5	5	5	5	5	5	5	5	5	5	5	5	5	5	5	5	1	1	5	5	5	5	男	大一	乡村
13	2023/3/3 9:41:25	363秒	3	3	3	3	3	3	3	3	3	3	3	3	3	3	3	3	3	3	3	4	3	3	女	大一	乡村
112	2023/3/3 9:48:56	812秒	2	3	3	2	3	3	2	3	4	4	3	3	3	3	3	2	3	3	3	4	4	3	男	大一	城镇
145	2023/3/3 9:52:46	1044秒	3	3	3	3	4	5	3	4	4	4	4	4	4	4	3	4	3	3	3	4	3	3	女	大一	乡村
131	2023/3/3 9:50:46	894秒	3	3	3	2	2	2	3	2	3	3	2	3	3	2	3	2	4	4	3	4	3	3	男	大一	乡村
39	2023/3/3 9:43:58	521秒	2	2	2	2	2	5	5	5	5	5	3	3	5	5	3	3	3	5	5	5	5	5	男	大一	乡村
27	2023/3/3 9:43:20	467秒	3	3	3	3	3	3	3	3	3	3	3	3	3	3	3	2	3	3	3	4	3	3	男	大一	城镇
120	2023/3/3 9:49:47	873秒	2	2	3	2	4	4	2	1	4	4	4	2	3	4	2	4	4	2	2	4	3	3	男	大一	乡村
81	2023/3/3 9:46:27	664秒	3	4	4	3	4	3	3	3	3	3	3	3	4	3	3	3	3	3	3	3	3	3	男	大一	城镇
19	2023/3/3 9:42:25	389秒	2	4	3	3	3	3	3	3	3	3	3	3	3	3	3	3	3	3	3	3	3	3	男	大一	乡村
137	2023/3/3 9:51:28	968秒	2	4	3	2	4	4	3	2	2	4	3	3	3	3	2	3	3	4	2	3	3	3	男	大一	乡村
45	2023/3/3 9:44:32	556秒	5	5	5	5	5	5	5	5	5	5	5	5	5	5	5	5	5	5	1	5	5	5	男	大一	乡村
156	2023/3/3 9:55:54	1236秒	3	3	4	4	4	4	2	4	3	4	3	3	3	4	3	4	3	2	3	3	3	3	男	大一	乡村
124	2023/3/3 9:50:24	899秒	4	5	5	4	4	5	3	3	4	4	4	4	4	5	5	5	3	3	4	5	4	4	男	大一	城镇
118	2023/3/3 9:49:33	847秒	2	2	2	2	2	2	2	2	2	3	3	2	2	2	2	3	2	2	2	3	2	1	男	大一	乡村
77	2023/3/3 9:46:17	660秒	3	2	2	1	2	3	2	1	2	3	3	2	1	2	2	1	4	5	2	4	3	3	男	大一	乡村
108	2023/3/3 9:48:26	792秒	3	4	4	4	5	5	5	5	5	5	4	4	4	4	4	4	3	3	2	5	3	3	男	大一	城镇
32	2023/3/3 9:43:40	486秒	3	3	3	3	3	4	4	4	4	4	3	3	3	3	3	3	3	3	4	4	4	3	男	大一	城镇
130	2023/3/3 9:50:46	928秒	4	4	5	5	4	4	4	4	4	4	4	3	4	4	2	3	4	4	2	4	3	3	男	大一	乡村
103	2023/3/3 9:47:49	756秒	2	5	4	3	4	5	4	2	4	5	4	2	5	3	2	4	5	5	5	5	4	3	男	大一	乡村
129	2023/3/3 9:50:42	918秒	5	5	5	5	5	3	5	3	1	5	5	5	5	5	5	5	1	4	1	4	4	4	女	大一	乡村
79	2023/3/3 9:46:23	663秒	3	2	3	3	3	3	3	4	3	4	3	3	4	4	3	3	2	3	2	3	2	2	男	大一	乡村
15	2023/3/3 9:41:37	377秒	3	3	3	3	3	3	3	3	3	3	3	3	3	3	3	3	3	3	3	3	3	3	女	大一	城镇
78	2023/3/3 9:46:19	657秒	4	2	2	4	4	4	3	4	4	4	3	4	4	4	2	4	1	4	1	5	5	5	女	大一	城镇
140	2023/3/3 9:52:14	962秒	3	2	1	2	5	3	2	2	2	3	2	2	2	3	2	2	4	4	2	2	4	4	男	大一	乡村
49	2023/3/3 9:44:51	517秒	2	3	3	3	3	4	2	3	4	3	2	2	4	4	3	3	3	3	3	3	3	3	男	大一	乡村
152	2023/3/3 9:54:20	1098秒	4	4	4	4	4	4	3	4	4	4	4	4	4	3	4	4	5	5	4	4	4	3	男	大一	城镇
96	2023/3/3 9:47:13	717秒	3	4	4	4	4	4	4	4	4	4	4	4	4	4	4	4	3	3	2	4	3	3	女	大一	乡村
88	2023/3/3 9:46:50	694秒	4	4	4	1	1	4	4	4	4	4	4	4	4	4	4	4	2	2	5	5	3	3	男	大一	城镇
24	2023/3/3 9:42:58	462秒	2	5	5	2	5	5	5	5	5	5	5	5	5	5	2	5	4	1	3	4	4	4	男	大一	乡村
57	2023/3/3 9:45:10	586秒	3	4	5	4	3	2	2	3	4	5	4	3	4	3	3	3	3	3	5	5	4	4	男	大一	城镇
29	2023/3/3 9:43:23	423秒	4	3	4	5	5	5	5	5	5	5	4	4	4	4	3	3	3	3	3	3	3	3	男	大一	乡村
83	2023/3/3 9:46:34	685秒	2	5	5	2	5	5	5	5	5	5	5	2	5	5	5	2	4	4	2	4	3	3	男	大一	乡村
107	2023/3/3 9:48:10	768秒	4	4	4	4	4	4	4	4	4	4	4	4	4	4	4	4	4	4	3	4	4	3	男	大一	城镇
154	2023/3/3 9:55:10	1156秒	4	4	3	4	5	4	4	4	2	4	3	3	3	3	3	4	2	3	4	5	3	3	女	大一	乡村
98	2023/3/3 9:47:20	654秒	4	4	4	4	4	4	4	4	4	4	4	4	4	4	4	4	2	2	2	2	2	2	男	大一	乡村
91	2023/3/3 9:47:04	714秒	2	5	5	4	5	5	5	5	5	5	5	5	5	2	2	5	5	5	5	5	5	5	男	大一	城镇
162	2023/3/3 9:58:16	1318秒	5	5	5	5	5	5	5	5	5	5	4	3	4	2	5	5	5	5	3	4	4	3	男	大一	乡村
80	2023/3/3 9:46:25	679秒	3	4	3	3	4	4	3	1	1	4	3	4	4	4	3	2	3	4	3	2	3	2	男	大一	乡村
71	2023/3/3 9:45:55	596秒	2	3	4	2	3	4	2	3	3	3	2	3	3	3	3	3	3	3	3	4	3	3	男	大一	乡村
10	2023/3/3 9:40:56	334秒	5	5	5	5	5	5	5	5	5	5	5	5	5	5	5	5	1	4	5	5	5	5	男	大一	乡村
60	2023/3/3 9:45:19	572秒	2	3	3	2	3	3	3	3	3	3	3	2	3	2	2	2	3	3	3	4	4	4	男	大一	乡村
122	2023/3/3 9:50:02	896秒	2	2	2	2	2	2	2	2	2	2	2	2	2	2	2	2	2	2	2	2	3	3	女	大一	乡村
234	2023/3/3 10:31:32	523秒	4	4	4	4	4	2	2	2	2	2	2	2	2	2	4	4	2	2	4	4	4	4	男	大一	乡村
9	2023/3/3 9:40:42	324秒	3	3	3	3	3	3	3	3	3	3	3	3	3	3	3	3	3	4	3	3	3	3	男	大一	城镇
1	2023/3/3 9:39:18	234秒	3	3	3	3	3	3	3	3	3	3	3	3	3	3	3	3	3	3	3	3	3	3	男	大一	乡村
155	2023/3/3 9:55:26	1050秒	2	3	3	3	3	3	3	3	3	3	3	3	3	3	3	3	3	3	3	3	3	3	男	大一	乡村
21	2023/3/3 9:42:43	389秒	2	2	2	2	2	2	2	2	2	2	2	2	2	2	3	3	3	3	3	3	3	3	男	大一	乡村
54	2023/3/3 9:45:04	596秒	3	4	4	3	3	3	3	3	3	3	3	3	3	4	4	4	2	2	4	3	3	3	女	大一	城镇
28	2023/3/3 9:43:22	497秒	3	1	2	1	2	2	2	2	2	2	2	2	2	2	3	2	4	4	4	4	4	4	女	大一	乡村
2	2023/3/3 9:39:28	254秒	2	2	2	2	2	5	5	5	5	5	2	2	2	2	2	2	4	4	4	4	4	4	男	大一	乡村
100	2023/3/3 9:47:32	747秒	3	3	3	3	3	4	2	1	1	2	2	2	2	3	2	2	2	2	3	5	4	4	男	大一	乡村
30	2023/3/3 9:43:26	499秒	3	3	3	3	3	3	3	3	3	3	3	3	3	3	3	3	3	3	3	3	3	3	男	大一	乡村
66	2023/3/3 9:45:45	636秒	4	4	4	4	4	5	4	4	4	4	4	4	4	3	4	4	4	4	2	4	4	4	男	大一	乡村
102	2023/3/3 9:47:41	754秒	2	5	5	3	5	5	5	5	5	5	5	5	5	5	5	5	3	4	2	5	5	5	男	大一	乡村
48	2023/3/3 9:44:50	566秒	4	4	4	4	4	4	4	4	4	4	4	4	4	4	4	4	4	4	2	3	4	4	男	大一	乡村
55	2023/3/3 9:45:07	567秒	2	3	2	4	2	1	2	2	4	2	2	2	4	2	4	2	2	4	2	2	2	2	男	大一	乡村
35	2023/3/3 9:43:53	527秒	3	3	3	3	3	4	2	2	2	2	2	2	4	2	1	2	5	4	2	4	3	3	女	大一	乡村
53	2023/3/3 9:45:03	595秒	3	3	3	2	3	3	3	3	2	2	2	2	3	3	3	2	1	2	2	4	4	4	男	大一	乡村
146	2023/3/3 9:52:52	1051秒	3	2	3	3	3	3	3	3	3	3	3	2	3	3	3	4	3	4	3	3	3	3	男	大一	乡村
33	2023/3/3 9:43:47	515秒	2	4	4	3	4	5	4	4	4	4	4	4	4	4	4	4	3	3	3	4	4	4	男	大一	乡村
34	2023/3/3 9:43:48	514秒	3	4	4	4	4	4	2	3	3	3	2	2	2	2	3	3	4	4	2	2	3	3	男	大一	乡村
117	2023/3/3 9:49:24	827秒	2	2	3	2	2	2	3	2	3	2	3	2	3	4	4	2	4	4	2	2	5	4	男	大一	乡村
37	2023/3/3 9:43:54	520秒	4	4	4	4	4	4	2	4	4	4	4	4	4	4	4	4	4	4	1	4	4	4	女	大一	乡村
69	2023/3/3 9:45:52	641秒	3	4	4	4	4	4	4	4	4	4	4	4	4	4	4	4	5	5	3	5	4	4	男	大一	乡村
68	2023/3/3 9:45:46	539秒	4	4	4	4	4	4	4	4	4	4	4	4	4	3	4	4	4	4	3	4	4	4	男	大一	乡村
119	2023/3/3 9:49:34	866秒	2	3	3	2	3	4	2	2	2	2	3	3	4	3	3	4	3	4	3	3	3	3	女	大一	乡村
82	2023/3/3 9:46:28	670秒	2	4	4	3	4	4	3	3	3	4	3	3	4	4	4	4	3	4	3	4	4	4	男	大一	乡村
106	2023/3/3 9:48:07	762秒	2	3	4	2	5	4	4	2	3	4	4	4	4	4	4	4	4	4	4	5	5	5	男	大一	乡村
11	2023/3/3 9:41:05	316秒	2	5	5	5	5	5	5	5	5	5	5	5	5	5	5	5	1	1	1	1	1	1	男	大一	城镇
111	2023/3/3 9:48:41	802秒	2	4	4	2	3	3	2	1	1	4	3	2	4	4	3	3	4	5	3	4	4	4	男	大一	乡村
18	2023/3/3 9:42:24	414秒	4	4	4	4	4	4	4	4	4	4	4	4	4	4	4	4	2	2	4	4	4	4	男	大一	乡村
31	2023/3/3 9:43:29	493秒	2	3	2	2	2	2	2	2	2	2	3	2	3	2	2	3	4	4	4	5	3	3	男	大一	城镇
67	2023/3/3 9:45:46	633秒	5	5	5	5	5	5	5	5	5	5	5	5	5	5	5	5	3	4	3	5	4	5	男	大一	乡村
8	2023/3/3 9:40:26	296秒	3	3	3	3	3	3	3	3	3	3	3	3	3	3	3	3	3	3	3	3	3	3	男	大一	乡村
95	2023/3/3 9:47:08	699秒	3	3	3	2	3	3	3	3	3	3	3	2	2	4	4	2	3	3	2	3	2	2	女	大一	乡村
149	2023/3/3 9:53:14	1082秒	4	2	4	4	4	4	4	4	4	4	4	4	4	4	4	4	2	2	5	5	5	5	男	大一	乡村
65	2023/3/3 9:45:45	634秒	3	4	4	4	5	5	5	5	5	5	3	3	3	3	3	3	3	3	3	5	5	5	女	大一	乡村
159	2023/3/3 9:56:22	1226秒	4	4	4	4	4	4	4	4	4	4	4	4	4	4	4	4	3	3	3	3	3	3	男	大一	乡村
40	2023/3/3 9:44:02	496秒	4	4	4	4	4	4	4	4	4	4	4	4	4	4	4	4	2	2	2	2	4	4	男	大一	乡村
92	2023/3/3 9:47:05	710秒	3	4	4	4	4	5	4	4	4	4	4	4	4	4	4	4	3	3	3	5	3	3	女	大一	乡村
14	2023/3/3 9:41:37	338秒	5	5	5	5	5	5	5	5	5	5	5	5	5	5	5	5	4	4	4	4	4	4	男	大一	城镇
7	2023/3/3 9:40:19	254秒	2	2	2	2	2	4	4	4	4	4	3	3	3	3	4	4	2	2	2	2	2	2	男	大一	乡村
275	2023/3/3 12:52:14	200秒	3	2	3	4	4	3	2	3	3	2	2	2	2	4	4	3	4	3	2	3	4	2	男	大一	乡村
16	2023/3/3 9:42:12	380秒	5	5	5	5	5	5	5	5	5	5	5	5	5	5	5	5	1	1	5	5	5	5	男	大一	城镇
5	2023/3/3 9:39:56	243秒	3	3	3	3	3	3	3	3	3	3	3	3	3	3	3	3	3	3	3	3	3	3	男	大一	乡村
128	2023/3/3 9:50:41	926秒	3	3	3	3	3	3	3	3	3	3	3	3	3	3	3	3	3	3	3	4	3	3	男	大一	城镇
134	2023/3/3 9:51:17	962秒	4	4	4	3	4	5	2	2	3	4	4	2	2	2	2	4	2	2	3	2	4	4	男	大一	乡村
139	2023/3/3 9:52:04	1011秒	3	4	4	4	5	4	3	4	4	4	4	4	4	4	4	4	2	2	4	4	4	4	女	大一	乡村
115	2023/3/3 9:49:06	814秒	1	4	4	4	3	4	3	4	3	4	3	3	2	2	2	4	4	4	4	4	5	5	男	大一	乡村
56	2023/3/3 9:45:09	592秒	3	4	3	3	4	3	3	3	3	3	4	3	3	3	3	3	2	4	3	3	3	3	男	大一	乡村
52	2023/3/3 9:44:56	582秒	2	2	3	3	3	4	3	4	4	4	3	3	3	3	2	2	4	5	5	5	5	5	男	大一	城镇
43	2023/3/3 9:44:18	546秒	2	2	2	2	2	4	2	4	4	4	2	2	5	5	3	3	3	3	3	5	5	5	男	大一	乡村
153	2023/3/3 9:54:37	1161秒	3	4	4	4	4	4	3	4	4	4	4	4	4	3	4	4	3	4	5	5	5	5	男	大一	乡村
12	2023/3/3 9:41:08	354秒	2	2	2	2	2	5	5	5	5	5	5	5	5	5	5	5	3	4	3	3	4	4	男	大一	乡村
4	2023/3/3 9:39:54	270秒	2	2	2	2	2	2	2	2	2	2	2	2	2	2	2	2	4	4	4	4	4	4	女	大一	乡村
44	2023/3/3 9:44:18	532秒	4	4	4	4	4	4	4	4	4	4	4	4	4	4	4	4	2	2	4	4	4	4	男	大一	乡村
86	2023/3/3 9:46:41	656秒	4	4	4	4	5	5	3	4	4	5	4	3	4	3	4	3	3	4	3	5	4	3	男	大一	乡村
36	2023/3/3 9:43:54	518秒	4	4	4	2	5	3	2	2	2	2	4	4	4	4	4	2	2	4	3	3	4	3	女	大一	乡村
142	2023/3/3 9:52:31	1033秒	2	5	4	5	1	5	3	4	4	5	4	5	5	5	5	5	5	5	4	5	5	5	男	大一	乡村
143	2023/3/3 9:52:36	988秒	2	4	4	4	4	4	4	4	4	4	4	2	3	4	3	4	4	4	3	4	4	3	男	大一	乡村
157	2023/3/3 9:55:57	1245秒	4	4	4	4	4	4	4	4	4	4	3	4	4	4	4	4	3	3	3	4	4	4	男	大一	乡村
125	2023/3/3 9:50:26	898秒	2	3	3	3	3	3	3	2	3	3	3	4	4	3	4	4	3	3	2	2	3	2	男	大一	城镇
58	2023/3/3 9:45:12	579秒	1	1	1	1	4	3	2	3	3	2	3	3	3	3	3	3	3	3	4	3	3	1	男	大一	乡村
38	2023/3/3 9:43:56	520秒	3	2	2	3	2	3	2	2	3	2	3	2	3	3	2	2	4	4	4	3	1	3	女	大一	城镇
132	2023/3/3 9:50:47	924秒	5	5	5	5	5	5	2	5	5	5	1	1	3	4	4	5	4	1	3	2	4	4	男	大一	乡村
150	2023/3/3 9:53:21	1084秒	2	4	3	1	5	5	1	2	4	4	2	2	4	5	2	5	5	5	3	4	4	4	男	大一	城镇
75	2023/3/3 9:46:14	639秒	1	1	1	1	1	1	1	1	1	1	3	3	3	3	5	2	5	5	3	5	5	4	男	大一	乡村
42	2023/3/3 9:44:09	544秒	4	4	4	4	4	4	4	4	4	4	4	4	4	4	4	4	2	2	4	4	4	4	男	大一	乡村
90	2023/3/3 9:46:55	698秒	4	4	4	4	4	4	4	4	4	4	3	3	4	4	3	4	4	4	3	4	4	4	男	大一	乡村
123	2023/3/3 9:50:20	894秒	2	4	3	4	4	4	2	2	2	4	2	2	4	4	4	2	2	4	2	4	4	3	男	大一	乡村
6	2023/3/3 9:40:09	291秒	2	2	2	2	2	2	2	2	2	2	2	2	2	2	2	3	4	4	4	4	4	4	男	大一	乡村
50	2023/3/3 9:44:53	591秒	4	4	4	4	4	4	4	2	3	4	3	4	3	3	4	4	5	5	4	5	5	5	女	大一	城镇
167	2023/3/3 9:59:24	1440秒	3	4	4	3	3	4	3	2	4	4	3	3	4	3	3	2	4	4	2	4	4	3	男	大一	乡村
113	2023/3/3 9:49:02	839秒	2	2	2	2	3	2	2	2	2	2	2	2	2	2	2	2	2	2	2	4	3	3	男	大一	乡村
46	2023/3/3 9:44:37	572秒	1	4	3	2	3	3	2	2	3	3	2	2	3	3	3	3	4	4	3	4	4	4	男	大一	乡村
135	2023/3/3 9:51:21	900秒	2	2	3	2	3	2	2	3	2	2	2	2	3	2	3	2	3	3	4	3	4	4	男	大一	乡村
144	2023/3/3 9:52:45	1062秒	2	3	2	2	3	4	2	1	2	3	1	1	2	1	1	4	3	3	3	3	3	3	男	大一	乡村
41	2023/3/3 9:44:02	456秒	2	3	4	3	2	3	3	3	2	3	3	4	3	2	3	4	2	4	2	3	3	3	男	大一	乡村
94	2023/3/3 9:47:06	722秒	4	2	2	2	5	4	2	2	2	4	4	4	4	4	4	4	3	3	3	3	4	4	女	大一	城镇
61	2023/3/3 9:45:24	436秒	2	2	2	2	2	2	2	2	2	2	3	3	3	3	3	3	3	3	3	4	4	3	男	大一	乡村
151	2023/3/3 9:53:32	1006秒	4	5	4	4	4	4	3	3	3	3	3	3	3	3	2	3	3	3	4	4	4	3	男	大一	城镇
127	2023/3/3 9:50:29	925秒	3	3	4	3	3	3	2	2	2	2	3	2	3	3	3	2	4	4	3	4	4	4	男	大一	乡村
72	2023/3/3 9:45:56	657秒	1	4	4	4	5	4	3	2	5	5	3	4	3	3	3	4	5	5	5	5	5	5	男	大一	乡村
110	2023/3/3 9:48:38	818秒	3	4	1	4	3	4	4	4	4	3	4	4	3	4	3	4	4	4	3	4	4	4	男	大一	乡村
25	2023/3/3 9:43:11	487秒	3	3	3	3	3	3	3	3	3	3	3	3	3	3	3	3	3	3	4	4	4	4	女	大一	城镇
26	2023/3/3 9:43:12	478秒	4	4	4	4	4	4	4	4	4	4	2	2	2	2	2	2	4	4	4	4	4	4	男	大一	乡村
62	2023/3/3 9:45:26	607秒	4	2	3	2	3	2	3	3	2	3	2	2	1	2	2	3	4	3	3	3	1	1	男	大一	乡村
104	2023/3/3 9:47:54	743秒	4	4	4	4	4	4	3	4	4	4	4	4	4	4	4	4	4	4	4	4	4	4	男	大一	乡村
93	2023/3/3 9:47:05	726秒	4	4	4	4	4	4	4	4	4	4	4	4	4	3	4	3	3	5	3	5	5	5	女	大一	乡村
99	2023/3/3 9:47:26	748秒	3	4	4	3	3	3	3	3	3	3	3	2	2	3	3	3	3	4	3	4	4	4	女	大一	乡村
17	2023/3/3 9:42:15	372秒	3	3	3	3	2	4	3	3	2	3	3	2	2	3	2	2	4	4	4	4	4	4	男	大一	乡村
89	2023/3/3 9:46:53	640秒	3	4	4	3	2	3	3	2	4	4	2	2	4	2	3	4	4	4	5	5	5	5	男	大一	乡村
74	2023/3/3 9:46:09	667秒	2	5	5	5	5	2	5	5	4	5	5	3	3	3	5	5	5	5	3	5	5	5	女	大一	乡村
87	2023/3/3 9:46:46	678秒	2	2	2	2	2	4	4	5	5	5	4	4	4	4	4	4	2	2	3	3	3	3	男	大一	乡村
138	2023/3/3 9:51:51	987秒	4	4	3	2	2	4	2	2	3	5	1	1	1	1	4	5	4	5	2	5	5	5	男	大一	乡村
3	2023/3/3 9:39:50	268秒	2	2	4	4	4	3	3	3	3	3	3	3	3	3	3	3	3	3	4	4	4	4	女	大一	乡村
64	2023/3/3 9:45:42	580秒	2	2	2	2	2	4	2	2	2	3	2	2	2	3	3	3	3	3	3	4	3	3	男	大一	乡村
51	2023/3/3 9:44:53	596秒	2	2	3	2	2	2	2	2	3	2	2	3	2	2	2	2	4	4	3	4	4	4	男	大一	城镇
101	2023/3/3 9:47:35	745秒	2	2	2	2	4	4	4	3	3	3	3	2	2	2	2	2	4	4	3	4	4	4	男	大一	乡村
20	2023/3/3 9:42:29	449秒	5	5	5	5	5	5	5	2	2	5	4	5	5	4	5	5	5	5	4	5	4	4	男	大一	城镇
114	2023/3/3 9:49:06	842秒	5	5	5	5	5	5	5	5	5	5	5	5	5	5	5	5	5	5	5	5	5	5	男	大一	乡村
97	2023/3/3 9:47:17	697秒	1	2	2	2	2	5	2	3	3	4	3	3	2	2	4	2	3	4	3	4	3	3	男	大一	乡村
63	2023/3/3 9:45:42	635秒	2	4	4	4	3	4	2	4	4	4	3	3	3	4	2	2	2	4	3	4	3	2	男	大一	乡村
84	2023/3/3 9:46:34	668秒	2	4	3	2	4	4	2	4	4	4	2	2	2	2	2	3	3	3	3	4	3	3	男	大一	乡村
116	2023/3/3 9:49:14	775秒	2	2	3	2	2	2	3	3	3	2	3	2	2	3	2	2	3	3	3	3	4	4	男	大一	乡村
73	2023/3/3 9:46:00	627秒	5	5	5	5	5	5	5	3	3	3	3	3	3	3	3	3	3	3	3	3	3	3	男	大一	乡村
342	2023/3/3 13:54:12	452秒	1	1	1	1	1	1	1	1	1	1	3	3	3	3	3	3	3	3	3	4	4	5	男	大一	乡村
320	2023/3/3 13:51:56	469秒	3	3	3	3	3	3	3	3	3	3	3	3	3	3	3	3	3	3	3	3	3	3	男	大一	乡村
286	2023/3/3 13:49:07	247秒	2	2	2	2	2	2	2	2	2	2	2	2	2	2	2	2	4	4	4	4	4	4	男	大一	城镇
338	2023/3/3 13:53:53	391秒	3	3	3	3	3	3	3	3	3	3	3	3	3	3	3	3	3	3	3	3	3	3	男	大一	乡村
358	2023/3/3 13:55:45	552秒	1	1	1	1	1	5	4	4	4	4	5	4	4	4	4	4	5	5	5	5	5	5	男	大一	城镇
290	2023/3/3 13:49:20	354秒	3	3	3	3	3	3	3	3	3	3	2	3	2	3	2	2	4	4	4	4	4	4	男	大一	乡村
423	2023/3/3 14:03:00	1193秒	4	4	3	3	4	4	4	4	5	4	4	3	4	4	4	4	4	4	3	4	3	3	男	大一	乡村
325	2023/3/3 13:52:18	544秒	2	3	2	2	4	3	2	2	3	2	2	2	2	2	2	2	3	3	3	3	3	3	女	大一	城镇
414	2023/3/3 14:00:18	1032秒	3	4	4	3	4	3	3	3	4	3	3	4	3	4	3	3	3	3	3	4	4	3	男	大一	乡村
310	2023/3/3 13:51:07	392秒	3	3	3	3	3	3	3	3	3	3	3	3	3	3	3	3	3	3	3	3	3	3	男	大一	乡村
278	2023/3/3 13:47:48	248秒	3	3	3	4	3	3	3	4	3	3	3	3	4	3	3	3	2	3	3	3	2	3	男	大一	乡村
318	2023/3/3 13:51:52	503秒	5	5	5	5	5	5	1	1	1	1	1	1	1	1	1	1	5	5	5	5	5	5	男	大一	乡村
324	2023/3/3 13:52:16	547秒	5	5	5	5	5	5	5	5	5	5	5	5	5	5	1	1	5	5	5	5	5	5	男	大一	乡村
406	2023/3/3 13:59:20	944秒	3	3	3	3	3	3	4	2	2	2	3	3	3	3	2	3	3	3	3	3	3	3	男	大一	乡村
308	2023/3/3 13:51:04	437秒	5	5	5	5	5	5	5	5	5	5	4	4	4	4	4	4	5	5	5	5	5	5	男	大一	乡村
279	2023/3/3 13:48:02	215秒	2	2	2	2	2	2	2	2	2	2	2	2	2	2	2	2	4	4	4	4	4	4	男	大一	城镇
340	2023/3/3 13:53:57	593秒	3	3	3	3	3	3	3	3	3	3	3	3	3	3	3	3	3	3	3	3	3	3	男	大一	乡村
288	2023/3/3 13:49:13	287秒	2	1	1	2	2	2	2	2	2	2	1	1	2	1	1	2	5	5	5	5	5	5	男	大一	乡村
282	2023/3/3 13:48:18	202秒	4	4	4	4	4	4	4	4	4	4	4	4	4	4	4	4	2	2	2	2	2	2	男	大一	乡村
362	2023/3/3 13:55:51	707秒	3	2	3	3	3	4	4	4	4	4	3	3	3	3	3	3	3	3	3	5	5	5	男	大一	乡村
431	2023/3/3 14:22:17	2351秒	3	5	3	3	4	3	3	2	2	4	3	2	2	3	4	4	3	3	2	2	3	3	女	大一	乡村
392	2023/3/3 13:57:55	887秒	4	4	4	4	5	5	4	2	3	5	5	5	5	5	5	5	3	3	3	3	3	3	男	大一	乡村
399	2023/3/3 13:58:39	187秒	4	4	4	4	4	4	4	4	4	4	4	4	4	4	4	4	2	2	2	2	2	2	男	大一	乡村
383	2023/3/3 13:57:04	788秒	1	1	1	1	5	5	5	5	5	5	1	1	5	1	5	5	5	5	5	5	3	3	男	大一	乡村
370	2023/3/3 13:56:11	764秒	4	4	4	4	4	4	4	3	3	4	4	2	3	2	4	4	4	4	4	4	4	3	男	大一	城镇
300	2023/3/3 13:50:22	247秒	2	2	2	2	2	2	2	2	2	2	2	2	2	2	2	2	4	4	4	4	4	4	男	大一	乡村
314	2023/3/3 13:51:23	329秒	2	2	2	2	2	2	2	2	2	2	2	2	2	2	2	2	4	4	4	4	4	4	男	大一	乡村
343	2023/3/3 13:54:12	653秒	3	3	3	3	3	4	3	3	3	3	4	4	4	4	4	4	3	3	2	4	3	3	女	大一	乡村
294	2023/3/3 13:49:43	394秒	3	3	3	3	3	3	3	3	3	3	3	3	3	3	3	3	3	3	3	3	3	3	女	大一	乡村
352	2023/3/3 13:55:25	708秒	3	4	4	4	4	5	5	5	5	5	4	4	4	4	4	4	4	4	3	4	4	4	男	大一	乡村
381	2023/3/3 13:56:56	738秒	4	4	4	4	4	4	4	4	4	4	3	4	4	3	2	3	4	4	3	4	5	5	男	大一	乡村
357	2023/3/3 13:55:44	755秒	2	2	5	5	5	5	2	2	2	2	2	2	3	2	2	4	4	4	4	4	4	4	女	大一	城镇
329	2023/3/3 13:52:35	445秒	3	3	3	3	3	3	3	3	3	3	3	3	3	3	3	3	3	3	3	3	3	3	男	大一	乡村
296	2023/3/3 13:49:55	212秒	3	3	3	3	3	3	3	3	3	3	3	3	3	3	3	3	3	3	3	3	3	3	男	大一	乡村
397	2023/3/3 13:58:34	661秒	3	3	3	3	3	3	3	3	3	3	3	3	3	3	3	3	3	3	3	3	3	3	男	大一	城镇
363	2023/3/3 13:55:52	731秒	3	3	3	3	3	3	3	3	3	3	3	3	3	3	3	3	3	3	3	3	3	3	男	大一	乡村
386	2023/3/3 13:57:12	845秒	3	4	4	4	4	4	3	4	4	4	4	3	3	4	4	4	3	3	3	4	3	3	女	大一	乡村
433	2023/3/3 14:52:13	249秒	3	3	3	3	3	3	3	3	3	3	3	3	3	3	3	3	3	3	3	3	3	3	男	大一	城镇
432	2023/3/3 14:52:12	244秒	3	3	3	3	3	3	3	3	3	3	3	3	3	3	3	3	3	3	3	3	3	3	男	大一	城镇
384	2023/3/3 13:57:06	642秒	5	5	5	5	5	5	4	4	3	5	4	5	4	5	5	5	1	1	3	4	3	3	男	大一	乡村
297	2023/3/3 13:50:02	200秒	3	3	3	3	3	3	3	3	3	3	3	3	3	3	3	3	3	3	3	3	3	3	男	大一	乡村
299	2023/3/3 13:50:18	417秒	3	3	3	3	3	3	3	2	3	3	3	3	2	2	3	3	3	3	3	3	3	3	女	大一	城镇
422	2023/3/3 14:02:42	177秒	3	3	3	3	3	3	3	3	3	3	3	3	3	3	3	3	3	3	3	3	3	3	男	大一	乡村
427	2023/3/3 14:08:32	149秒	3	3	3	3	3	3	3	3	3	3	3	3	3	3	3	3	3	3	3	3	3	3	男	大一	乡村
415	2023/3/3 14:00:33	1030秒	3	3	5	5	5	5	4	2	3	4	4	3	4	3	3	4	4	4	2	5	3	3	男	大一	城镇
426	2023/3/3 14:08:26	306秒	3	3	3	3	3	4	3	4	3	3	3	3	3	3	3	3	3	3	3	4	4	4	男	大一	乡村
424	2023/3/3 14:03:13	1198秒	2	2	3	2	3	3	2	3	4	4	2	3	4	3	2	2	3	3	3	4	3	3	男	大一	乡村
281	2023/3/3 13:48:11	270秒	5	5	5	5	5	5	5	5	5	5	5	5	5	5	5	5	1	1	1	1	1	1	男	大一	乡村
369	2023/3/3 13:56:10	773秒	4	4	2	4	4	4	2	2	4	4	4	4	4	4	4	4	4	4	4	4	4	4	女	大一	城镇
430	2023/3/3 14:16:12	718秒	2	2	2	2	2	3	2	3	3	3	3	3	3	3	3	3	3	4	4	4	4	4	男	大一	乡村
368	2023/3/3 13:56:05	665秒	1	5	5	5	5	5	5	5	5	5	5	5	5	5	5	5	1	1	5	5	5	5	男	大一	乡村
367	2023/3/3 13:56:03	742秒	3	4	4	5	5	5	4	3	5	5	5	5	4	4	4	4	2	3	3	4	3	3	男	大一	乡村
374	2023/3/3 13:56:36	613秒	4	4	4	4	4	4	4	4	4	4	3	3	4	3	4	4	2	2	3	4	4	4	男	大一	乡村
303	2023/3/3 13:50:37	329秒	3	3	3	3	3	3	3	3	3	3	3	3	3	3	3	3	3	3	3	3	3	3	男	大一	乡村
400	2023/3/3 13:58:40	908秒	3	3	3	3	3	3	3	3	3	3	3	3	3	3	3	3	3	3	3	5	5	5	男	大一	乡村
349	2023/3/3 13:55:11	718秒	5	5	5	5	5	5	5	5	5	5	5	5	5	5	5	5	1	1	4	4	4	4	男	大一	乡村
336	2023/3/3 13:53:40	399秒	3	3	3	3	3	3	3	3	3	3	3	3	3	3	3	3	3	3	3	3	3	3	男	大一	乡村
306	2023/3/3 13:50:57	289秒	1	1	1	1	1	5	5	5	5	5	5	5	5	5	1	1	5	5	5	5	5	5	男	大一	乡村
388	2023/3/3 13:57:39	702秒	2	4	5	4	5	4	4	2	3	4	4	4	4	3	2	2	4	4	2	4	4	4	男	大一	乡村
407	2023/3/3 13:59:29	977秒	3	4	4	3	4	4	4	4	4	4	3	3	3	3	2	3	3	3	4	4	4	4	女	大一	乡村
302	2023/3/3 13:50:29	352秒	1	2	2	1	2	1	2	2	1	1	2	2	1	1	2	2	4	4	4	5	4	4	男	大一	城镇
425	2023/3/3 14:04:42	760秒	4	3	4	4	4	4	3	3	4	4	4	4	4	4	3	3	3	3	3	4	3	2	男	大一	乡村
402	2023/3/3 13:58:48	902秒	4	4	4	4	4	4	4	4	4	4	4	4	4	4	4	4	2	2	5	5	5	5	男	大一	城镇
321	2023/3/3 13:52:02	517秒	5	3	3	3	3	3	3	3	3	3	3	3	3	3	3	3	3	3	3	3	3	5	男	大一	乡村
331	2023/3/3 13:52:50	431秒	4	4	4	4	4	4	4	4	4	4	3	3	3	4	4	4	2	2	2	3	3	3	男	大一	乡村
382	2023/3/3 13:56:59	805秒	1	1	2	2	5	4	2	2	2	2	4	4	4	3	3	1	4	4	4	2	4	4	男	大一	乡村
292	2023/3/3 13:49:26	223秒	1	1	1	1	1	1	1	1	1	1	1	1	1	1	1	1	5	5	5	5	5	5	男	大一	乡村
339	2023/3/3 13:53:56	498秒	2	3	3	4	3	3	3	3	3	3	2	2	2	2	2	2	4	4	4	4	4	4	男	大一	乡村
410	2023/3/3 13:59:39	984秒	3	4	3	4	4	4	4	4	4	4	4	3	4	2	3	3	4	4	2	4	4	4	女	大一	乡村
287	2023/3/3 13:49:09	365秒	3	3	3	3	3	3	3	3	3	3	3	3	3	3	3	3	3	3	3	3	3	3	女	大一	城镇
412	2023/3/3 13:59:59	890秒	2	2	5	5	5	5	5	5	5	5	5	5	5	5	5	5	1	1	1	1	1	1	男	大一	乡村
417	2023/3/3 14:00:56	918秒	2	2	3	4	5	4	4	4	5	5	4	4	4	4	5	5	4	4	4	4	3	3	男	大一	城镇
387	2023/3/3 13:57:36	863秒	3	2	3	4	3	3	3	3	3	3	3	3	3	3	2	3	4	4	4	4	4	4	女	大一	乡村
405	2023/3/3 13:59:19	893秒	2	4	4	2	5	4	3	2	2	2	4	4	4	4	4	4	2	2	4	4	4	4	女	大一	城镇
428	2023/3/3 14:09:22	306秒	2	2	2	2	2	2	2	2	2	2	2	2	2	2	2	2	4	4	3	3	3	3	男	大一	乡村
380	2023/3/3 13:56:46	673秒	2	2	2	2	2	2	2	4	4	4	2	2	3	3	3	3	4	3	3	3	4	4	男	大一	乡村
291	2023/3/3 13:49:24	351秒	1	1	1	1	1	1	1	1	1	1	1	1	1	1	1	1	5	5	5	5	5	5	男	大一	乡村
359	2023/3/3 13:55:47	600秒	2	2	2	2	2	3	3	3	3	3	2	2	2	4	4	4	4	4	4	4	4	4	男	大一	乡村
346	2023/3/3 13:54:43	439秒	3	3	3	3	2	3	4	3	4	3	2	3	3	3	3	3	3	4	3	3	3	3	男	大一	乡村
326	2023/3/3 13:52:30	550秒	5	5	5	5	5	5	5	5	5	5	5	5	5	5	5	5	5	5	4	4	4	4	男	大一	城镇
429	2023/3/3 14:13:34	332秒	3	3	3	3	3	3	3	3	3	3	4	4	3	3	4	3	3	3	3	3	3	3	男	大一	城镇
298	2023/3/3 13:50:16	284秒	2	2	2	2	2	2	2	2	2	2	2	2	2	2	2	2	4	4	4	4	4	4	男	大一	城镇
390	2023/3/3 13:57:50	873秒	3	3	2	4	3	2	2	3	4	3	3	2	2	3	2	3	4	3	3	4	4	3	女	大一	乡村
435	2023/3/3 15:14:48	5473秒	5	5	5	5	5	5	5	5	5	5	5	5	5	5	5	5	1	1	5	5	5	5	男	大一	乡村
385	2023/3/3 13:57:07	668秒	3	3	3	3	3	3	3	3	3	3	3	3	3	3	3	3	3	3	3	3	3	3	男	大一	城镇
416	2023/3/3 14:00:35	797秒	2	2	2	2	2	3	3	3	3	3	3	3	3	3	3	3	3	3	3	3	3	3	男	大一	乡村
389	2023/3/3 13:57:42	865秒	2	2	4	4	4	4	3	3	3	3	2	2	2	3	2	3	3	4	4	4	4	4	女	大一	乡村
309	2023/3/3 13:51:05	306秒	5	5	5	5	5	5	5	5	5	5	5	5	5	5	5	5	1	1	5	5	5	5	男	大一	乡村
372	2023/3/3 13:56:25	585秒	4	4	4	4	4	5	5	5	5	5	5	5	5	5	5	5	1	1	4	4	4	4	男	大一	乡村
322	2023/3/3 13:52:06	333秒	5	5	5	5	5	5	5	5	5	5	5	5	5	5	5	5	1	1	1	1	1	1	男	大一	乡村
436	2023/3/3 16:04:55	8500秒	2	2	2	2	2	2	2	2	2	2	2	2	2	2	2	2	3	3	2	3	4	4	男	大一	乡村
301	2023/3/3 13:50:27	427秒	2	3	2	2	3	2	2	3	2	2	2	3	4	1	5	1	2	4	3	2	5	3	男	大一	乡村
311	2023/3/3 13:51:12	475秒	3	3	3	3	3	3	3	3	3	3	2	2	3	3	3	3	3	3	3	3	3	3	男	大一	乡村
345	2023/3/3 13:54:42	687秒	3	3	3	3	5	4	3	3	3	4	4	3	4	4	3	3	3	3	3	4	4	3	男	大一	乡村
401	2023/3/3 13:58:43	927秒	2	3	4	3	5	4	2	3	4	5	2	2	3	3	3	3	3	4	3	4	4	3	女	大一	乡村
411	2023/3/3 13:59:50	995秒	3	4	3	3	3	4	3	4	4	4	3	2	3	3	3	4	4	4	3	5	5	5	女	大一	乡村
409	2023/3/3 13:59:34	967秒	3	4	3	3	3	4	4	4	3	3	3	3	3	1	3	3	4	3	3	4	4	4	男	大一	城镇
418	2023/3/3 14:01:21	1085秒	3	4	2	4	2	4	2	2	2	2	3	3	2	2	2	2	4	4	4	4	4	4	女	大一	城镇
289	2023/3/3 13:49:17	347秒	3	2	3	3	3	3	3	3	3	3	3	3	3	3	3	3	3	3	3	3	3	3	男	大一	城镇
335	2023/3/3 13:53:18	571秒	4	5	5	5	5	5	5	5	5	5	4	4	5	4	4	3	1	1	2	4	4	3	女	大一	乡村
361	2023/3/3 13:55:49	675秒	4	4	2	5	5	4	3	2	2	2	4	4	4	4	4	4	3	3	3	3	3	3	男	大一	乡村
365	2023/3/3 13:55:55	749秒	3	3	3	3	3	3	3	3	3	3	3	3	3	3	3	3	3	3	3	3	3	3	男	大一	乡村
337	2023/3/3 13:53:52	630秒	2	3	2	3	3	2	3	3	2	3	2	3	2	2	2	3	4	4	4	3	4	3	男	大一	乡村
347	2023/3/3 13:54:43	683秒	2	3	2	3	4	4	3	2	2	3	3	3	3	4	3	3	4	3	2	4	3	3	男	大一	乡村
434	2023/3/3 15:01:38	4699秒	5	5	5	4	5	5	3	4	4	5	4	3	3	4	3	4	4	4	2	1	4	4	男	大一	乡村
355	2023/3/3 13:55:35	735秒	2	3	2	3	2	5	3	2	2	2	4	4	4	4	4	4	4	4	3	5	4	4	男	大一	乡村
344	2023/3/3 13:54:19	663秒	5	5	5	5	5	5	5	5	5	5	1	1	1	1	5	5	1	1	5	5	1	5	男	大一	乡村
295	2023/3/3 13:49:50	380秒	4	4	4	4	4	4	4	4	4	4	4	4	4	4	4	4	2	2	5	5	5	5	男	大一	乡村
305	2023/3/3 13:50:45	448秒	3	3	3	3	3	4	4	4	4	4	4	4	4	4	4	4	2	2	3	4	3	3	女	大一	乡村
348	2023/3/3 13:54:59	652秒	4	4	4	4	4	4	4	4	4	4	4	4	4	4	4	4	2	2	2	2	2	2	男	大一	乡村
284	2023/3/3 13:49:02	344秒	2	2	3	3	2	2	2	3	2	3	2	2	2	3	2	2	4	3	4	3	3	3	男	大一	城镇
283	2023/3/3 13:48:29	241秒	3	3	3	3	3	3	3	3	3	3	3	3	3	3	3	3	3	3	3	3	3	3	男	大一	城镇
375	2023/3/3 13:56:37	777秒	4	4	4	4	5	4	4	4	4	4	4	4	4	4	4	4	2	2	4	4	4	3	男	大一	乡村
276	2023/3/3 13:47:30	203秒	2	2	2	2	2	2	2	2	2	2	2	2	2	2	2	2	4	4	4	4	4	4	男	大一	乡村
307	2023/3/3 13:50:58	394秒	2	2	2	2	2	2	2	2	2	2	2	2	2	2	2	2	4	4	4	4	4	4	男	大一	乡村
328	2023/3/3 13:52:33	472秒	4	4	4	4	4	5	5	4	4	4	4	4	5	5	5	4	2	2	1	1	2	2	男	大一	乡村
334	2023/3/3 13:53:18	540秒	2	2	3	4	4	4	2	2	4	4	3	3	3	3	3	3	4	4	4	4	4	4	男	大一	乡村
332	2023/3/3 13:52:58	572秒	4	4	4	4	4	3	3	3	3	3	3	3	3	3	3	3	4	2	4	2	5	5	男	大一	乡村
413	2023/3/3 14:00:13	992秒	2	4	2	3	4	4	2	3	4	4	4	2	2	3	2	3	4	3	2	3	3	3	男	大一	乡村
327	2023/3/3 13:52:31	575秒	3	3	3	3	3	4	2	2	3	3	2	2	2	3	2	3	4	3	3	3	3	3	女	大一	乡村
351	2023/3/3 13:55:21	770秒	4	4	4	4	4	4	4	4	4	4	4	4	4	4	4	4	2	2	2	4	4	3	男	大一	城镇
393	2023/3/3 13:58:12	923秒	4	5	5	5	5	3	3	5	5	5	4	3	5	5	5	5	3	2	3	3	5	5	女	大一	乡村
323	2023/3/3 13:52:07	466秒	1	4	1	1	1	4	1	4	4	2	4	4	4	4	4	4	2	2	2	2	2	2	男	大一	城镇
421	2023/3/3 14:02:21	285秒	3	3	2	3	2	3	2	3	2	3	3	2	3	3	3	3	4	3	3	4	3	4	男	大一	城镇
350	2023/3/3 13:55:20	646秒	5	5	5	5	5	5	5	5	5	5	5	5	5	5	5	5	1	1	5	5	5	5	男	大一	乡村
398	2023/3/3 13:58:37	862秒	3	3	3	3	4	4	3	4	4	3	3	3	3	4	3	3	3	3	3	4	3	3	男	大一	乡村
333	2023/3/3 13:53:16	674秒	3	3	3	3	3	4	4	4	4	3	3	3	2	4	2	3	3	3	3	3	3	3	男	大一	乡村
378	2023/3/3 13:56:45	855秒	3	3	4	4	4	2	2	2	3	3	3	2	3	3	3	3	4	4	3	4	4	3	男	大一	乡村
285	2023/3/3 13:49:06	389秒	2	2	2	3	3	2	2	2	2	2	2	2	2	3	5	4	4	4	3	3	3	3	男	大一	城镇
391	2023/3/3 13:57:52	951秒	4	4	4	4	4	4	4	4	4	4	4	4	4	4	4	4	3	3	3	3	3	3	男	大一	乡村
360	2023/3/3 13:55:47	821秒	3	3	3	3	3	3	3	3	3	3	4	4	4	4	3	3	3	3	3	3	4	4	女	大一	乡村
330	2023/3/3 13:52:48	382秒	1	1	1	1	1	1	1	1	1	1	1	1	1	1	1	1	5	5	5	5	5	5	男	大一	乡村
356	2023/3/3 13:55:38	824秒	4	4	4	4	4	4	4	4	4	4	4	4	2	4	2	2	3	3	2	3	4	4	男	大一	乡村
341	2023/3/3 13:54:03	167秒	2	2	2	2	2	2	2	2	2	2	2	2	2	2	2	2	4	4	4	4	4	4	男	大一	城镇
376	2023/3/3 13:56:39	830秒	3	3	3	3	4	4	4	2	3	3	3	3	4	4	4	4	3	3	2	3	3	3	男	大一	城镇
403	2023/3/3 13:58:51	683秒	3	4	5	5	3	4	3	4	4	4	3	3	3	2	2	3	4	4	3	5	3	3	男	大一	乡村
420	2023/3/3 14:02:08	1090秒	3	4	4	4	4	3	2	2	2	2	4	3	4	4	3	4	4	4	2	3	5	5	女	大一	乡村
379	2023/3/3 13:56:45	339秒	3	3	3	3	3	3	3	3	3	3	3	3	3	3	3	3	3	3	3	3	3	3	女	大一	城镇
353	2023/3/3 13:55:25	797秒	2	2	2	4	4	1	1	1	1	2	1	1	1	1	3	3	4	4	3	2	3	4	男	大一	乡村
354	2023/3/3 13:55:27	809秒	4	4	3	3	3	5	3	3	3	3	3	3	3	3	3	3	4	4	3	5	2	2	男	大一	乡村
394	2023/3/3 13:58:14	974秒	2	3	2	2	4	3	3	3	4	3	4	2	4	4	4	3	4	4	3	4	4	4	男	大一	乡村
319	2023/3/3 13:51:55	545秒	2	2	2	2	2	3	2	2	2	2	2	2	2	2	2	2	4	4	3	4	3	3	女	大一	乡村
395	2023/3/3 13:58:18	965秒	3	4	4	4	4	3	3	3	3	3	4	2	2	4	4	2	4	4	3	4	4	3	男	大一	乡村
317	2023/3/3 13:51:46	587秒	2	3	2	3	2	3	2	3	3	3	2	2	2	1	1	1	4	4	4	4	4	4	男	大一	乡村
313	2023/3/3 13:51:14	545秒	3	3	3	3	3	3	3	3	3	3	2	3	3	3	4	3	3	4	4	4	4	4	男	大一	乡村
315	2023/3/3 13:51:38	533秒	5	5	5	5	5	5	3	2	5	5	5	5	5	5	3	3	4	4	4	4	4	4	男	大一	乡村
280	2023/3/3 13:48:10	353秒	3	3	3	3	3	3	3	3	3	3	3	3	3	3	3	3	3	3	3	3	3	3	男	大一	乡村
304	2023/3/3 13:50:38	523秒	5	5	5	5	5	5	5	5	5	5	1	1	1	1	1	1	5	5	5	5	5	5	男	大一	乡村
371	2023/3/3 13:56:12	846秒	3	4	4	4	4	4	4	4	4	4	4	4	4	4	4	4	4	3	3	4	3	3	男	大一	乡村
377	2023/3/3 13:56:42	857秒	4	4	4	4	4	4	4	4	4	4	4	4	4	4	4	4	4	5	4	5	5	5	男	大一	乡村
366	2023/3/3 13:55:58	777秒	3	3	2	2	3	2	2	3	2	3	3	2	2	4	3	3	5	4	3	4	4	4	男	大一	乡村
373	2023/3/3 13:56:34	876秒	3	5	5	5	5	5	5	5	5	5	5	3	3	3	3	3	3	3	2	3	3	3	男	大一	乡村
419	2023/3/3 14:01:41	1179秒	4	4	2	4	4	4	2	4	4	4	4	2	2	2	2	4	4	4	2	4	4	4	男	大一	乡村
408	2023/3/3 13:59:31	950秒	2	2	4	4	4	4	2	2	2	2	2	3	2	2	4	3	4	2	4	3	4	2	男	大一	乡村
316	2023/3/3 13:51:42	544秒	2	2	2	2	2	2	2	2	2	2	2	2	2	2	4	4	4	4	4	4	4	4	女	大一	乡村
364	2023/3/3 13:55:54	835秒	3	4	4	3	5	4	4	4	4	4	3	3	3	3	3	4	3	3	3	3	2	3	男	大一	乡村
396	2023/3/3 13:58:31	934秒	4	4	4	4	3	3	3	3	4	3	3	2	3	4	4	4	4	3	3	4	4	3	男	大一	乡村
277	2023/3/3 13:47:35	260秒	3	3	3	3	3	3	3	3	3	3	3	3	3	3	3	3	3	3	3	3	3	3	男	大一	城镇
312	2023/3/3 13:51:12	555秒	2	2	3	3	3	3	3	3	3	3	3	3	3	3	3	3	3	4	3	4	4	3	男	大一	城镇
471	2023/3/6 14:39:35	664秒	3	3	3	3	3	4	3	2	5	5	3	3	3	3	3	3	3	3	3	3	3	3	男	大二	城镇
187	2023/3/3 10:09:00	391秒	5	5	5	5	5	5	5	5	5	5	5	5	5	5	5	5	1	1	5	5	5	5	男	大二	城镇
272	2023/3/3 11:48:42	949秒	2	2	2	2	4	4	2	2	4	4	4	4	4	4	4	4	2	2	2	4	4	4	男	大二	乡村
